# Supplementary material for: Recall of Briefly Presented Chess Positions and Its Relation to Chess Skill
Source: PLoS One. 2015 Mar 16;10(3):e0118756. doi: 10.1371/journal.pone.0118756 (PMC4361603; doi:10.1371/journal.pone.0118756)
Supplement: S1 File — (XLSX) [file pone.0118756.s001.xlsx]

## Sheet: Sheet1
num	age	rating	group	position	structure	trial	correct	pieceorder	piece	square	latency
1	60	1900	1	2	0	1	1	1	bP	d1	2484
1	60	1900	1	2	0	2	1	1	bP	d1	3172
1	60	1900	1	2	0	2	1	2	bR	c2	3516
1	60	1900	1	2	0	2	1	3	bR	a3	1500
1	60	1900	1	2	0	2	1	4	bB	f3	3468
1	60	1900	1	2	0	2	1	5	bP	e2	2407
1	60	1900	1	2	0	2	1	6	bP	c3	2781
1	60	1900	1	3	1	1	4	1	wR	a3	1672
1	60	1900	1	3	1	1	4	2	wP	b2	1219
1	60	1900	1	3	1	1	4	3	wN	e4	2687
1	60	1900	1	3	1	1	4	4	wN	c3	2829
1	60	1900	1	3	1	1	4	5	bN	e5	2750
1	60	1900	1	3	1	1	4	6	bN	c4	1515
1	60	1900	1	3	1	1	4	7	wP	f3	8438
1	60	1900	1	3	1	1	4	8	wP	g2	1578
1	60	1900	1	3	1	2	5	1	wP	h3	2641
1	60	1900	1	3	1	2	5	2	wP	g2	1703
1	60	1900	1	3	1	2	5	3	wP	f2	2844
1	60	1900	1	3	1	2	5	4	wN	f5	3875
1	60	1900	1	3	1	2	5	5	bN	e5	1625
1	60	1900	1	3	1	2	5	6	wN	d3	3640
1	60	1900	1	3	1	2	5	7	bN	b5	2203
1	60	1900	1	3	1	2	5	8	wP	a3	2375
1	60	1900	1	3	1	2	5	9	wR	b4	3516
1	60	1900	1	6	0	1	4	1	bK	a3	3344
1	60	1900	1	6	0	1	4	2	bQ	a1	2328
1	60	1900	1	6	0	1	4	3	wN	a6	2922
1	60	1900	1	6	0	1	4	4	wQ	b5	2547
1	60	1900	1	6	0	2	0	1	wQ	a1	2812
1	60	1900	1	6	0	2	0	2	wK	a3	1860
1	60	1900	1	6	0	2	0	3	bN	a6	4125
1	60	1900	1	6	0	2	0	4	bQ	b5	3625
1	60	1900	1	6	0	2	0	5	wP	g1	4437
1	60	1900	1	6	0	2	0	6	wR	e3	12188
1	60	1900	1	6	0	2	0	7	bP	d8	9109
1	60	1900	1	7	1	1	7	1	bK	h8	2031
1	60	1900	1	7	1	1	7	2	wK	g1	2375
1	60	1900	1	7	1	1	7	3	bB	h7	2735
1	60	1900	1	7	1	1	7	4	bP	h6	10265
1	60	1900	1	7	1	1	7	5	bP	g7	2250
1	60	1900	1	7	1	1	7	6	bR	f8	7813
1	60	1900	1	7	1	1	7	7	wP	g2	2359
1	60	1900	1	7	1	1	7	8	wP	f2	1859
1	60	1900	1	7	1	1	7	9	wR	f1	1750
1	60	1900	1	7	1	2	7	1	bB	h7	1813
1	60	1900	1	7	1	2	7	2	bK	h8	2687
1	60	1900	1	7	1	2	7	3	wK	g1	2344
1	60	1900	1	7	1	2	7	4	bP	g7	7812
1	60	1900	1	7	1	2	7	5	bP	h6	2516
1	60	1900	1	7	1	2	7	6	wP	g2	2313
1	60	1900	1	7	1	2	7	7	wP	h2	2390
1	60	1900	1	7	1	2	7	8	bQ	d7	5735
1	60	1900	1	7	1	2	7	9	bB	b7	3062
1	60	1900	1	7	1	2	7	10	bR	f8	5984
1	60	1900	1	7	1	2	7	11	bN	e7	10922
1	60	1900	1	7	1	2	7	12	bN	c6	1782
2	21	1400	1	1	1	1	5	1	bK	g8	2844
2	21	1400	1	1	1	1	5	2	bP	h7	2281
2	21	1400	1	1	1	1	5	3	bP	g7	1688
2	21	1400	1	1	1	1	5	4	bP	f7	1609
2	21	1400	1	1	1	1	5	5	bP	a7	1688
2	21	1400	1	1	1	1	5	6	bR	e8	7937
2	21	1400	1	1	1	2	9	1	bP	a7	2657
2	21	1400	1	1	1	2	9	2	bB	a6	2453
2	21	1400	1	1	1	2	9	3	bP	b5	2109
2	21	1400	1	1	1	2	9	4	bR	c4	1578
2	21	1400	1	1	1	2	9	5	bR	f8	1578
2	21	1400	1	1	1	2	9	6	bK	g8	2391
2	21	1400	1	1	1	2	9	7	bP	f7	1641
2	21	1400	1	1	1	2	9	8	bP	g7	1609
2	21	1400	1	1	1	2	9	9	bP	h7	1484
2	21	1400	1	1	1	2	9	10	bQ	e8	2579
2	21	1400	1	4	0	1	1	1	wQ	g7	15000
2	21	1400	1	4	0	2	2	1	wQ	g7	2891
2	21	1400	1	4	0	2	2	2	wP	h8	5984
2	21	1400	1	4	0	2	2	3	bP	e8	3797
2	21	1400	1	4	0	2	2	4	wN	f6	4953
2	21	1400	1	4	0	2	2	5	bN	e7	3078
2	21	1400	1	5	1	1	3	1	bQ	d8	4359
2	21	1400	1	5	1	1	3	2	bK	g8	3156
2	21	1400	1	5	1	1	3	3	bR	f7	7985
2	21	1400	1	5	1	2	7	1	bQ	d8	2266
2	21	1400	1	5	1	2	7	2	bR	f7	27140
2	21	1400	1	5	1	2	7	3	bK	g8	2235
2	21	1400	1	5	1	2	7	4	wQ	h6	5625
2	21	1400	1	5	1	2	7	5	bP	g6	1765
2	21	1400	1	5	1	2	7	6	bP	h7	1625
2	21	1400	1	5	1	2	7	7	bP	d6	13563
2	21	1400	1	5	1	2	7	8	bP	e5	2625
2	21	1400	1	8	0	1	1	1	bP	e2	3735
2	21	1400	1	8	0	1	1	2	wN	f2	4781
2	21	1400	1	8	0	1	1	3	wB	g7	2875
2	21	1400	1	8	0	1	1	4	bR	f8	3469
2	21	1400	1	8	0	1	1	5	wP	h8	15625
2	21	1400	1	8	0	2	3	1	wR	f7	4344
2	21	1400	1	8	0	2	3	2	bB	g6	1797
2	21	1400	1	8	0	2	3	3	wP	h7	4719
2	21	1400	1	8	0	2	3	4	bR	h5	2796
2	21	1400	1	8	0	2	3	5	wR	f5	5188
4	49	1826	1	2	0	1	2	1	bB	e2	1734
4	49	1826	1	2	0	1	2	2	bP	f3	2141
4	49	1826	1	2	0	1	2	3	bR	g2	1359
4	49	1826	1	2	0	1	2	4	wB	g1	1735
4	49	1826	1	2	0	1	2	5	wK	e3	1078
4	49	1826	1	2	0	1	2	6	wP	h4	2000
4	49	1826	1	2	0	2	1	1	wK	e2	27500
4	49	1826	1	2	0	2	1	2	bB	e3	4344
4	49	1826	1	2	0	2	1	3	bR	g3	1906
4	49	1826	1	2	0	2	1	4	bP	f2	1516
4	49	1826	1	2	0	2	1	5	wB	g1	4437
4	49	1826	1	2	0	2	1	6	bR	b4	4532
4	49	1826	1	2	0	2	1	7	bP	a3	4390
4	49	1826	1	3	1	1	7	1	wP	e4	2015
4	49	1826	1	3	1	1	7	2	wP	f2	1250
4	49	1826	1	3	1	1	7	3	wP	g2	1375
4	49	1826	1	3	1	1	7	4	wP	h3	1625
4	49	1826	1	3	1	1	7	5	wK	g1	2016
4	49	1826	1	3	1	1	7	6	wR	e1	1609
4	49	1826	1	3	1	1	7	7	wN	f5	1547
4	49	1826	1	3	1	1	7	8	wN	d3	3188
4	49	1826	1	3	1	2	14	1	wP	b2	2360
4	49	1826	1	3	1	2	14	2	wR	a3	1234
4	49	1826	1	3	1	2	14	3	wB	b1	1422
4	49	1826	1	3	1	2	14	4	wB	c1	1125
4	49	1826	1	3	1	2	14	5	wN	d2	1453
4	49	1826	1	3	1	2	14	6	wN	f5	2047
4	49	1826	1	3	1	2	14	7	wR	e1	3078
4	49	1826	1	3	1	2	14	8	wP	e4	2578
4	49	1826	1	3	1	2	14	9	wP	f2	2219
4	49	1826	1	3	1	2	14	10	wP	g2	1547
4	49	1826	1	3	1	2	14	11	bN	b4	4844
4	49	1826	1	3	1	2	14	12	bP	c4	1093
4	49	1826	1	3	1	2	14	13	wP	h3	2079
4	49	1826	1	3	1	2	14	14	wK	g1	1781
4	49	1826	1	6	0	1	1	1	wR	b1	2672
4	49	1826	1	6	0	1	1	2	wR	g8	3328
4	49	1826	1	6	0	1	1	3	bR	g1	22734
4	49	1826	1	6	0	2	8	1	wN	a6	2375
4	49	1826	1	6	0	2	8	2	wQ	b5	1593
4	49	1826	1	6	0	2	8	3	wK	g4	2813
4	49	1826	1	6	0	2	8	4	wR	c1	3031
4	49	1826	1	6	0	2	8	5	wR	g8	2406
4	49	1826	1	6	0	2	8	6	wP	h8	2250
4	49	1826	1	6	0	2	8	7	wP	h6	1532
4	49	1826	1	6	0	2	8	8	bR	g1	1546
4	49	1826	1	6	0	2	8	9	bQ	a1	4344
4	49	1826	1	7	1	1	7	1	wN	e4	4672
4	49	1826	1	7	1	1	7	2	wN	d3	1297
4	49	1826	1	7	1	1	7	3	wP	g4	2860
4	49	1826	1	7	1	1	7	4	wP	f5	1359
4	49	1826	1	7	1	1	7	5	wP	h2	1609
4	49	1826	1	7	1	1	7	6	wP	a3	1422
4	49	1826	1	7	1	1	7	7	wP	b4	1531
4	49	1826	1	7	1	1	7	8	wR	a1	1188
4	49	1826	1	7	1	1	7	9	wK	g1	1453
4	49	1826	1	7	1	1	7	10	wQ	e3	1984
4	49	1826	1	7	1	2	11	1	wP	e3	2859
4	49	1826	1	7	1	2	11	2	wQ	e2	1516
4	49	1826	1	7	1	2	11	3	wR	f1	2765
4	49	1826	1	7	1	2	11	4	wK	g1	1500
4	49	1826	1	7	1	2	11	5	wP	h2	1906
4	49	1826	1	7	1	2	11	6	wP	f5	1813
4	49	1826	1	7	1	2	11	7	wP	g4	1687
4	49	1826	1	7	1	2	11	8	wP	a3	3282
4	49	1826	1	7	1	2	11	9	wP	b4	1375
4	49	1826	1	7	1	2	11	10	wR	a1	1312
4	49	1826	1	7	1	2	11	11	wN	e4	5485
4	49	1826	1	7	1	2	11	12	wN	d3	1453
4	49	1826	1	7	1	2	11	13	wB	g2	5593
5	54	1977	1	1	1	1	8	1	bK	g8	2453
5	54	1977	1	1	1	1	8	2	bR	f8	2047
5	54	1977	1	1	1	1	8	3	bP	f7	1609
5	54	1977	1	1	1	1	8	4	bP	g7	1750
5	54	1977	1	1	1	1	8	5	bP	h7	1516
5	54	1977	1	1	1	1	8	6	wR	a1	1968
5	54	1977	1	1	1	1	8	7	wR	d1	3532
5	54	1977	1	1	1	1	8	8	wP	a2	5031
5	54	1977	1	1	1	1	8	9	wK	g1	3515
5	54	1977	1	1	1	2	12	1	wQ	d3	2218
5	54	1977	1	1	1	2	12	2	wK	e3	1500
5	54	1977	1	1	1	2	12	3	wR	d1	2938
5	54	1977	1	1	1	2	12	4	wR	a1	1328
5	54	1977	1	1	1	2	12	5	bQ	d8	3125
5	54	1977	1	1	1	2	12	6	bP	f7	2406
5	54	1977	1	1	1	2	12	7	bP	g7	1844
5	54	1977	1	1	1	2	12	8	bP	h7	1453
5	54	1977	1	1	1	2	12	9	bK	g8	1875
5	54	1977	1	1	1	2	12	10	bR	f8	1797
5	54	1977	1	1	1	2	12	11	wP	a2	10578
5	54	1977	1	1	1	2	12	12	wP	b2	3063
5	54	1977	1	4	0	1	3	1	bP	a7	3000
5	54	1977	1	4	0	1	3	2	bP	a5	1391
5	54	1977	1	4	0	1	3	3	bR	a3	1656
5	54	1977	1	4	0	1	3	4	wP	a2	1719
5	54	1977	1	4	0	2	3	1	wP	a1	2234
5	54	1977	1	4	0	2	3	2	wR	c1	1891
5	54	1977	1	4	0	2	3	3	wB	e1	1578
5	54	1977	1	4	0	2	3	4	bP	a7	8594
5	54	1977	1	4	0	2	3	5	bR	a5	1859
5	54	1977	1	4	0	2	3	6	bP	a3	2594
5	54	1977	1	4	0	2	3	7	bK	f1	7906
5	54	1977	1	5	1	1	8	1	wP	a2	3188
5	54	1977	1	5	1	1	8	2	wP	b2	1312
5	54	1977	1	5	1	1	8	3	wP	c2	1328
5	54	1977	1	5	1	1	8	4	wP	h3	2266
5	54	1977	1	5	1	1	8	5	wP	g4	2109
5	54	1977	1	5	1	1	8	6	wK	c1	2360
5	54	1977	1	5	1	1	8	7	wR	d1	1750
5	54	1977	1	5	1	1	8	8	bK	g8	2468
5	54	1977	1	5	1	1	8	9	bR	f8	2125
5	54	1977	1	5	1	1	8	10	bP	h7	3953
5	54	1977	1	5	1	1	8	11	bP	g7	1766
5	54	1977	1	5	1	2	12	1	bP	h7	5031
5	54	1977	1	5	1	2	12	2	bP	g6	1984
5	54	1977	1	5	1	2	12	3	bP	e6	2500
5	54	1977	1	5	1	2	12	4	bP	d6	1641
5	54	1977	1	5	1	2	12	5	wP	f3	4125
5	54	1977	1	5	1	2	12	6	wP	g4	2141
5	54	1977	1	5	1	2	12	7	wP	a2	3859
5	54	1977	1	5	1	2	12	8	wP	b2	1359
5	54	1977	1	5	1	2	12	9	wP	c2	1407
5	54	1977	1	5	1	2	12	10	wK	c1	1921
5	54	1977	1	5	1	2	12	11	wR	d1	1438
5	54	1977	1	5	1	2	12	12	bK	g8	1859
5	54	1977	1	5	1	2	12	13	bR	f8	2328
5	54	1977	1	8	0	1	4	1	bQ	e4	3781
5	54	1977	1	8	0	1	4	2	wR	f5	2750
5	54	1977	1	8	0	1	4	3	wP	d5	3000
5	54	1977	1	8	0	1	4	4	wK	b5	3469
5	54	1977	1	8	0	2	7	1	bP	a2	2125
5	54	1977	1	8	0	2	7	2	bP	a3	1484
5	54	1977	1	8	0	2	7	3	wP	h2	2344
5	54	1977	1	8	0	2	7	4	wP	h3	2047
5	54	1977	1	8	0	2	7	5	wR	f5	4469
5	54	1977	1	8	0	2	7	6	wP	d5	2625
5	54	1977	1	8	0	2	7	7	wK	b5	2359
7	41	2142	1	1	1	1	14	1	wP	h3	2328
7	41	2142	1	1	1	1	14	2	wP	g3	1437
7	41	2142	1	1	1	1	14	3	wB	g2	1235
7	41	2142	1	1	1	1	14	4	wK	f2	2594
7	41	2142	1	1	1	1	14	5	wP	a2	1484
7	41	2142	1	1	1	1	14	6	wR	a1	1125
7	41	2142	1	1	1	1	14	7	wR	e1	2297
7	41	2142	1	1	1	1	14	8	wQ	d3	2562
7	41	2142	1	1	1	1	14	9	bP	g7	2594
7	41	2142	1	1	1	1	14	10	bP	f7	1375
7	41	2142	1	1	1	1	14	11	bP	h7	1406
7	41	2142	1	1	1	1	14	12	bK	g8	1547
7	41	2142	1	1	1	1	14	13	bP	d5	4235
7	41	2142	1	1	1	1	14	14	bP	c6	4203
7	41	2142	1	1	1	1	14	15	bP	b5	1656
7	41	2142	1	1	1	1	14	16	bB	e6	6953
7	41	2142	1	1	1	1	14	17	bR	f8	2969
7	41	2142	1	1	1	1	14	18	bR	a8	1797
7	41	2142	1	1	1	1	14	19	bQ	d6	4062
7	41	2142	1	1	1	1	14	20	wP	d4	6703
7	41	2142	1	1	1	1	14	21	wP	b2	2391
7	41	2142	1	1	1	2	15	1	bP	a6	1828
7	41	2142	1	1	1	2	15	2	bB	b5	1641
7	41	2142	1	1	1	2	15	3	bR	c4	1156
7	41	2142	1	1	1	2	15	4	bP	d5	1344
7	41	2142	1	1	1	2	15	5	bP	f7	1312
7	41	2142	1	1	1	2	15	6	bP	g7	1250
7	41	2142	1	1	1	2	15	7	bP	h7	1453
7	41	2142	1	1	1	2	15	8	bK	g8	1938
7	41	2142	1	1	1	2	15	9	bR	f8	1531
7	41	2142	1	1	1	2	15	10	wP	h3	3719
7	41	2142	1	1	1	2	15	11	wP	g3	1422
7	41	2142	1	1	1	2	15	12	wK	e3	2781
7	41	2142	1	1	1	2	15	13	wB	g2	1140
7	41	2142	1	1	1	2	15	14	wQ	d3	5485
7	41	2142	1	1	1	2	15	15	wP	a2	3453
7	41	2142	1	1	1	2	15	16	wR	a1	1406
7	41	2142	1	1	1	2	15	17	wR	f1	1672
7	41	2142	1	1	1	2	15	18	bQ	d6	6703
7	41	2142	1	1	1	2	15	19	bR	a8	2391
7	41	2142	1	1	1	2	15	20	wP	b2	6015
7	41	2142	1	4	0	1	0	1	wK	b8	3797
7	41	2142	1	4	0	1	0	2	wP	a7	2547
7	41	2142	1	4	0	1	0	3	bK	g1	2328
7	41	2142	1	4	0	1	0	4	bR	a1	2313
7	41	2142	1	4	0	1	0	5	wP	c7	5844
7	41	2142	1	4	0	1	0	6	bP	a3	5718
7	41	2142	1	4	0	1	0	7	bP	e3	11703
7	41	2142	1	4	0	2	4	1	wB	b3	3171
7	41	2142	1	4	0	2	4	2	bB	f1	1594
7	41	2142	1	4	0	2	4	3	bB	d3	1641
7	41	2142	1	4	0	2	4	4	bP	c2	2062
7	41	2142	1	4	0	2	4	5	bK	g1	4953
7	41	2142	1	4	0	2	4	6	wK	b8	2344
7	41	2142	1	4	0	2	4	7	wP	a2	3110
7	41	2142	1	4	0	2	4	8	bP	a3	1515
7	41	2142	1	4	0	2	4	9	bP	a7	2703
7	41	2142	1	5	1	1	17	1	bR	b6	2062
7	41	2142	1	5	1	2	19	1	bB	d7	2438
7	41	2142	1	8	0	1	3	1	bP	a3	1563
7	41	2142	1	8	0	1	3	2	wP	a2	2219
7	41	2142	1	8	0	1	3	3	wN	c1	937
7	41	2142	1	8	0	1	3	4	bR	c3	1391
7	41	2142	1	8	0	1	3	5	bN	b2	1906
7	41	2142	1	8	0	1	3	6	bP	e2	5312
7	41	2142	1	8	0	1	3	7	wP	d2	2282
7	41	2142	1	8	0	2	4	1	bP	a3	1250
7	41	2142	1	8	0	2	4	2	bP	a2	1063
7	41	2142	1	8	0	2	4	3	bR	c3	2844
7	41	2142	1	8	0	2	4	4	wN	d1	2437
7	41	2142	1	8	0	2	4	5	bN	c2	1313
7	41	2142	1	8	0	2	4	6	wP	b2	2578
7	41	2142	1	8	0	2	4	7	wB	d2	5484
8	38	1934	1	2	0	1	2	1	bR	b1	1953
8	38	1934	1	2	0	1	2	2	wR	b4	2141
8	38	1934	1	2	0	1	2	3	wP	a4	15594
8	38	1934	1	2	0	1	2	4	wP	a6	4796
8	38	1934	1	2	0	2	4	1	wR	f8	3265
8	38	1934	1	2	0	2	4	2	bQ	f7	2844
8	38	1934	1	2	0	2	4	3	wR	b4	5891
8	38	1934	1	2	0	2	4	4	bR	b1	1234
8	38	1934	1	3	1	1	4	1	wR	a3	4563
8	38	1934	1	3	1	1	4	2	wP	b2	1625
8	38	1934	1	3	1	1	4	3	wB	c1	1891
8	38	1934	1	3	1	1	4	4	wB	b1	4437
8	38	1934	1	3	1	2	9	1	wP	h3	5563
8	38	1934	1	3	1	2	9	2	wP	g2	2109
8	38	1934	1	3	1	2	9	3	wP	f2	1625
8	38	1934	1	3	1	2	9	4	wK	g1	2016
8	38	1934	1	3	1	2	9	5	wP	e4	8937
8	38	1934	1	3	1	2	9	6	wP	d5	2750
8	38	1934	1	3	1	2	9	7	wQ	d1	3313
8	38	1934	1	3	1	2	9	8	wB	c1	7843
8	38	1934	1	3	1	2	9	9	wR	a2	8438
8	38	1934	1	3	1	2	9	10	wB	b1	4219
8	38	1934	1	6	0	1	4	1	wP	h8	2125
8	38	1934	1	6	0	1	4	2	wP	h6	3203
8	38	1934	1	6	0	1	4	3	bR	h1	2953
8	38	1934	1	6	0	1	4	4	wR	g8	4766
8	38	1934	1	6	0	2	7	1	wN	a6	2391
8	38	1934	1	6	0	2	7	2	wQ	b5	2344
8	38	1934	1	6	0	2	7	3	bB	f1	1672
8	38	1934	1	6	0	2	7	4	bR	h1	12812
8	38	1934	1	6	0	2	7	5	wP	h8	2453
8	38	1934	1	6	0	2	7	6	wP	h6	2094
8	38	1934	1	6	0	2	7	7	wR	g8	10375
8	38	1934	1	7	1	1	3	1	wB	b2	2500
8	38	1934	1	7	1	1	3	2	wB	g2	1703
8	38	1934	1	7	1	1	3	3	wK	g1	3282
8	38	1934	1	7	1	2	9	1	wB	g2	1610
8	38	1934	1	7	1	2	9	2	wB	b2	1890
8	38	1934	1	7	1	2	9	3	wR	f1	2204
8	38	1934	1	7	1	2	9	4	wQ	e2	4140
8	38	1934	1	7	1	2	9	5	wR	a1	4281
8	38	1934	1	7	1	2	9	6	wK	g1	2063
8	38	1934	1	7	1	2	9	7	wP	f2	3125
8	38	1934	1	7	1	2	9	8	wP	g3	1406
8	38	1934	1	7	1	2	9	9	wP	h2	1531
8	38	1934	1	7	1	2	9	10	wN	d3	5891
8	38	1934	1	7	1	2	9	11	wN	e4	1516
9	23	1417	1	1	1	1	4	1	wP	a2	1421
9	23	1417	1	1	1	1	4	2	wP	b2	907
9	23	1417	1	1	1	1	4	3	wQ	d4	4343
9	23	1417	1	1	1	1	4	4	bQ	d8	2407
9	23	1417	1	1	1	1	4	5	bP	a7	2453
9	23	1417	1	1	1	1	4	6	wR	c1	4484
9	23	1417	1	1	1	2	10	1	wR	a1	1391
9	23	1417	1	1	1	2	10	2	wR	d1	1203
9	23	1417	1	1	1	2	10	3	wP	a2	1156
9	23	1417	1	1	1	2	10	4	wP	b2	969
9	23	1417	1	1	1	2	10	5	bB	a6	1734
9	23	1417	1	1	1	2	10	6	bP	a7	1860
9	23	1417	1	1	1	2	10	7	bQ	d8	1703
9	23	1417	1	1	1	2	10	8	wQ	d3	4203
9	23	1417	1	1	1	2	10	9	wP	e2	2391
9	23	1417	1	1	1	2	10	10	bP	b5	3922
9	23	1417	1	4	0	1	6	1	wN	b7	1657
9	23	1417	1	4	0	1	6	2	wB	b3	2093
9	23	1417	1	4	0	1	6	3	bP	a7	1782
9	23	1417	1	4	0	1	6	4	bP	a5	1437
9	23	1417	1	4	0	1	6	5	bR	a3	3328
9	23	1417	1	4	0	1	6	6	wP	a1	1063
9	23	1417	1	4	0	2	8	1	wR	c1	1641
9	23	1417	1	4	0	2	8	2	bP	c5	4625
9	23	1417	1	4	0	2	8	3	wP	c8	1406
9	23	1417	1	4	0	2	8	4	wK	d8	1516
9	23	1417	1	4	0	2	8	5	wN	b7	3000
9	23	1417	1	4	0	2	8	6	wB	b3	2125
9	23	1417	1	4	0	2	8	7	bR	a7	2828
9	23	1417	1	4	0	2	8	8	bP	a5	6859
9	23	1417	1	4	0	2	8	9	bR	a3	1485
9	23	1417	1	4	0	2	8	10	wP	a1	1937
9	23	1417	1	5	1	1	7	1	wP	a2	1313
9	23	1417	1	5	1	1	7	2	wP	b2	1031
9	23	1417	1	5	1	1	7	3	wP	c2	1109
9	23	1417	1	5	1	1	7	4	wK	c1	1953
9	23	1417	1	5	1	1	7	5	wR	d1	1188
9	23	1417	1	5	1	1	7	6	bP	a7	1500
9	23	1417	1	5	1	1	7	7	wN	b3	2015
9	23	1417	1	5	1	2	18	1	bB	d7	2485
9	23	1417	1	5	1	2	18	2	bP	d6	1312
9	23	1417	1	5	1	2	18	3	bP	e6	1516
9	23	1417	1	5	1	2	18	4	wQ	h6	3734
9	23	1417	1	5	1	2	18	5	bP	g6	1563
9	23	1417	1	5	1	2	18	6	bP	h7	1328
9	23	1417	1	5	1	2	18	7	wR	d1	1531
9	23	1417	1	5	1	2	18	8	wR	e3	1812
9	23	1417	1	5	1	2	18	9	wP	a2	1547
9	23	1417	1	5	1	2	18	10	wP	b2	953
9	23	1417	1	5	1	2	18	11	wP	c2	1188
9	23	1417	1	5	1	2	18	12	wN	b3	1422
9	23	1417	1	5	1	2	18	13	wK	c1	1515
9	23	1417	1	5	1	2	18	14	bP	a7	2313
9	23	1417	1	5	1	2	18	15	bQ	d8	1844
9	23	1417	1	5	1	2	18	16	bK	g8	2375
9	23	1417	1	5	1	2	18	17	bP	b4	6500
9	23	1417	1	5	1	2	18	18	bR	f7	13000
9	23	1417	1	8	0	1	5	1	bP	a3	1453
9	23	1417	1	8	0	1	5	2	bP	a4	812
9	23	1417	1	8	0	1	5	3	bP	a7	1235
9	23	1417	1	8	0	1	5	4	wB	a8	1890
9	23	1417	1	8	0	1	5	5	bK	b6	2110
9	23	1417	1	8	0	1	5	6	wK	b5	1859
9	23	1417	1	8	0	2	7	1	wP	b2	1875
9	23	1417	1	8	0	2	7	2	wP	c1	1078
9	23	1417	1	8	0	2	7	3	bN	c2	3016
9	23	1417	1	8	0	2	7	4	bR	d1	1218
9	23	1417	1	8	0	2	7	5	wB	c3	1578
9	23	1417	1	8	0	2	7	6	bP	a2	1672
9	23	1417	1	8	0	2	7	7	bP	a3	938
9	23	1417	1	8	0	2	7	8	bP	a8	1156
9	23	1417	1	8	0	2	7	9	bP	a7	8078
9	23	1417	1	8	0	2	7	10	bK	b6	14922
9	23	1417	1	8	0	2	7	11	wK	b5	1188
10	53	1716	1	2	0	1	1	1	wK	e3	2641
10	53	1716	1	2	0	1	1	2	wQ	e7	2375
10	53	1716	1	2	0	1	1	3	bR	f8	2719
10	53	1716	1	2	0	2	3	1	bB	e2	2156
10	53	1716	1	2	0	2	3	2	wK	e3	4454
10	53	1716	1	2	0	2	3	3	wQ	e5	2312
10	53	1716	1	2	0	2	3	4	bR	c1	10250
10	53	1716	1	2	0	2	3	5	wP	d3	17906
10	53	1716	1	2	0	2	3	6	bR	f8	5219
10	53	1716	1	3	1	1	7	1	wB	b1	2547
10	53	1716	1	3	1	1	7	2	wB	c1	1281
10	53	1716	1	3	1	1	7	3	wK	g1	1969
10	53	1716	1	3	1	1	7	4	wP	f2	2000
10	53	1716	1	3	1	1	7	5	wP	g2	2156
10	53	1716	1	3	1	1	7	6	wP	h3	1844
10	53	1716	1	3	1	1	7	7	wR	e1	23328
10	53	1716	1	3	1	2	17	1	wP	d5	2093
10	53	1716	1	3	1	2	17	2	wP	e4	1641
10	53	1716	1	3	1	2	17	3	wN	f5	2578
10	53	1716	1	3	1	2	17	4	bP	f7	2969
10	53	1716	1	3	1	2	17	5	bP	g7	1531
10	53	1716	1	3	1	2	17	6	bP	h6	1422
10	53	1716	1	3	1	2	17	7	bK	g8	1781
10	53	1716	1	3	1	2	17	8	wR	a3	4422
10	53	1716	1	3	1	2	17	9	wP	b2	1391
10	53	1716	1	3	1	2	17	10	wB	b1	1781
10	53	1716	1	3	1	2	17	11	wB	c1	1047
10	53	1716	1	3	1	2	17	12	wP	f2	6406
10	53	1716	1	3	1	2	17	13	wP	g2	2188
10	53	1716	1	3	1	2	17	14	wQ	d1	1687
10	53	1716	1	3	1	2	17	15	wR	e1	1063
10	53	1716	1	3	1	2	17	16	wK	g1	1062
10	53	1716	1	3	1	2	17	17	wP	h3	1703
10	53	1716	1	6	0	1	5	1	bP	e1	1781
10	53	1716	1	6	0	1	5	2	bQ	a1	1422
10	53	1716	1	6	0	1	5	3	bK	a3	1719
10	53	1716	1	6	0	1	5	4	wQ	b5	4937
10	53	1716	1	6	0	1	5	5	wN	a6	9516
10	53	1716	1	6	0	2	8	1	wK	g4	2687
10	53	1716	1	6	0	2	8	2	wB	f5	1500
10	53	1716	1	6	0	2	8	3	wP	f3	2047
10	53	1716	1	6	0	2	8	4	bQ	a1	4391
10	53	1716	1	6	0	2	8	5	bK	a3	1531
10	53	1716	1	6	0	2	8	6	wR	c1	1875
10	53	1716	1	6	0	2	8	7	wQ	b5	2875
10	53	1716	1	6	0	2	8	8	wN	a6	6390
10	53	1716	1	7	1	1	3	1	wP	h2	2453
10	53	1716	1	7	1	1	3	2	wP	g3	1953
10	53	1716	1	7	1	1	3	3	wK	g1	2907
10	53	1716	1	7	1	1	3	4	wR	a1	11625
10	53	1716	1	7	1	2	7	1	wP	g4	2172
10	53	1716	1	7	1	2	7	2	wP	f5	1359
10	53	1716	1	7	1	2	7	3	wK	g1	1344
10	53	1716	1	7	1	2	7	4	wR	a1	3203
10	53	1716	1	7	1	2	7	5	wB	b2	1890
10	53	1716	1	7	1	2	7	6	wP	h2	2172
10	53	1716	1	7	1	2	7	7	wQ	e2	4797
10	53	1716	1	7	1	2	7	8	bN	e4	13453
11	8	865	1	2	0	1	2	1	wB	d7	2860
11	8	865	1	2	0	1	2	2	wP	d6	2750
11	8	865	1	2	0	1	2	3	wQ	e5	5687
11	8	865	1	2	0	2	6	1	wR	f8	3344
11	8	865	1	2	0	2	6	2	bQ	f7	2687
11	8	865	1	2	0	2	6	3	wB	d7	8125
11	8	865	1	2	0	2	6	4	bP	d6	2625
11	8	865	1	2	0	2	6	5	wQ	e5	2125
11	8	865	1	2	0	2	6	6	wP	b7	4875
11	8	865	1	3	1	1	4	1	bR	a8	2719
11	8	865	1	3	1	1	4	2	bB	b7	2297
11	8	865	1	3	1	1	4	3	bQ	b6	1781
11	8	865	1	3	1	1	4	4	bP	b5	1547
11	8	865	1	3	1	2	7	1	wR	a3	3672
11	8	865	1	3	1	2	7	2	bP	c4	3438
11	8	865	1	3	1	2	7	3	bN	b4	1593
11	8	865	1	3	1	2	7	4	bP	b5	1500
11	8	865	1	3	1	2	7	5	bQ	b6	3782
11	8	865	1	3	1	2	7	6	bB	b7	2296
11	8	865	1	3	1	2	7	7	bR	a8	4282
11	8	865	1	6	0	1	2	1	wP	c8	3469
11	8	865	1	6	0	1	2	2	wR	g8	2703
11	8	865	1	6	0	1	2	3	wP	h8	5844
11	8	865	1	6	0	2	3	1	bP	d8	3078
11	8	865	1	6	0	2	3	2	wR	g8	3031
11	8	865	1	6	0	2	3	3	wP	h8	3234
11	8	865	1	6	0	2	3	4	wP	h6	2469
11	8	865	1	6	0	2	3	5	bN	g6	2328
11	8	865	1	7	1	1	4	1	bP	a5	3157
11	8	865	1	7	1	1	4	2	bP	b7	1734
11	8	865	1	7	1	1	4	3	bP	c6	1984
11	8	865	1	7	1	1	4	4	bN	b6	3235
11	8	865	1	7	1	2	8	1	bN	d7	2890
11	8	865	1	7	1	2	8	2	bR	d8	2157
11	8	865	1	7	1	2	8	3	bR	f8	2515
11	8	865	1	7	1	2	8	4	bQ	e7	2438
11	8	865	1	7	1	2	8	5	bN	b6	3859
11	8	865	1	7	1	2	8	6	bP	a6	2406
11	8	865	1	7	1	2	8	7	bP	b7	5203
11	8	865	1	7	1	2	8	8	bP	c6	3625
11	8	865	1	7	1	2	8	9	bP	a5	4532
12	53	1732	1	1	1	1	3	1	wK	e3	4860
12	53	1732	1	1	1	1	3	2	wB	g2	2203
12	53	1732	1	1	1	1	3	3	wR	a1	5625
12	53	1732	1	1	1	2	5	1	wR	d1	3156
12	53	1732	1	1	1	2	5	2	wR	a1	1797
12	53	1732	1	1	1	2	5	3	wQ	d2	3438
12	53	1732	1	1	1	2	5	4	wK	e3	3281
12	53	1732	1	1	1	2	5	5	wP	e2	2640
12	53	1732	1	1	1	2	5	6	wP	e5	2172
12	53	1732	1	4	0	1	5	1	wP	a1	2719
12	53	1732	1	4	0	1	5	2	bR	a3	2031
12	53	1732	1	4	0	1	5	3	bP	a5	1813
12	53	1732	1	4	0	1	5	4	bP	a7	2375
12	53	1732	1	4	0	1	5	5	wR	c1	4265
12	53	1732	1	4	0	2	8	1	bK	h2	2266
12	53	1732	1	4	0	2	8	2	bQ	g1	1547
12	53	1732	1	4	0	2	8	3	bB	f1	1843
12	53	1732	1	4	0	2	8	4	bP	a7	1860
12	53	1732	1	4	0	2	8	5	bP	a5	1765
12	53	1732	1	4	0	2	8	6	bR	a3	1610
12	53	1732	1	4	0	2	8	7	wP	a1	1828
12	53	1732	1	4	0	2	8	8	wR	c1	1797
12	53	1732	1	5	1	1	6	1	wK	c1	3500
12	53	1732	1	5	1	1	6	2	wR	d1	2015
12	53	1732	1	5	1	1	6	3	wN	b3	2250
12	53	1732	1	5	1	1	6	4	wP	a2	2735
12	53	1732	1	5	1	1	6	5	wP	b2	2687
12	53	1732	1	5	1	1	6	6	wP	c2	1860
12	53	1732	1	5	1	2	11	1	wQ	h6	4828
12	53	1732	1	5	1	2	11	2	bK	g8	2235
12	53	1732	1	5	1	2	11	3	bP	h7	2672
12	53	1732	1	5	1	2	11	4	bP	g6	1781
12	53	1732	1	5	1	2	11	5	bP	f7	2156
12	53	1732	1	5	1	2	11	6	bB	d7	3297
12	53	1732	1	5	1	2	11	7	bP	e6	2172
12	53	1732	1	5	1	2	11	8	wK	c1	9359
12	53	1732	1	5	1	2	11	9	wR	d1	1688
12	53	1732	1	5	1	2	11	10	wP	a2	1969
12	53	1732	1	5	1	2	11	11	wP	b2	1546
12	53	1732	1	5	1	2	11	12	wP	c2	1610
12	53	1732	1	8	0	1	6	1	wB	a8	3735
12	53	1732	1	8	0	1	6	2	bP	a7	2218
12	53	1732	1	8	0	1	6	3	bP	a2	2438
12	53	1732	1	8	0	1	6	4	bP	a3	3297
12	53	1732	1	8	0	1	6	5	bK	b6	2734
12	53	1732	1	8	0	1	6	6	wK	b5	4125
12	53	1732	1	8	0	2	9	1	wR	h7	3766
12	53	1732	1	8	0	2	9	2	wR	f5	2516
12	53	1732	1	8	0	2	9	3	bR	h5	2203
12	53	1732	1	8	0	2	9	4	bP	a8	5547
12	53	1732	1	8	0	2	9	5	bP	a2	2031
12	53	1732	1	8	0	2	9	6	bP	a3	1469
12	53	1732	1	8	0	2	9	7	bK	b6	2406
12	53	1732	1	8	0	2	9	8	wK	b5	2219
12	53	1732	1	8	0	2	9	9	bP	a7	3047
12	53	1732	1	8	0	2	9	10	bP	c7	2718
13	17	2035	1	2	0	1	5	1	wP	a5	1953
13	17	2035	1	2	0	1	5	2	wP	b7	1500
13	17	2035	1	2	0	1	5	3	bP	a3	2312
13	17	2035	1	2	0	1	5	4	bR	b1	1672
13	17	2035	1	2	0	1	5	5	wR	b4	1953
13	17	2035	1	2	0	1	5	6	bP	c2	2906
13	17	2035	1	2	0	2	7	1	bP	d1	1407
13	17	2035	1	2	0	2	7	2	bB	e2	1562
13	17	2035	1	2	0	2	7	3	bP	d3	1453
13	17	2035	1	2	0	2	7	4	wK	e3	2078
13	17	2035	1	2	0	2	7	5	bR	b4	3985
13	17	2035	1	2	0	2	7	6	wP	a5	9656
13	17	2035	1	2	0	2	7	7	wP	b7	1391
13	17	2035	1	2	0	2	7	8	wR	b1	1750
13	17	2035	1	2	0	2	7	9	bP	a3	2921
13	17	2035	1	3	1	1	12	1	wR	a3	3078
13	17	2035	1	3	1	1	12	2	wP	b2	1109
13	17	2035	1	3	1	1	12	3	wB	b1	2391
13	17	2035	1	3	1	1	12	4	wB	c1	1375
13	17	2035	1	3	1	1	12	5	wP	d5	1859
13	17	2035	1	3	1	1	12	6	wP	e4	1172
13	17	2035	1	3	1	1	12	7	wQ	d1	1453
13	17	2035	1	3	1	1	12	8	wK	g1	1094
13	17	2035	1	3	1	1	12	9	wN	d2	2922
13	17	2035	1	3	1	1	12	10	wR	e1	1734
13	17	2035	1	3	1	1	12	11	bB	b7	2719
13	17	2035	1	3	1	1	12	12	wP	g2	3469
13	17	2035	1	3	1	2	22	1	bB	f8	1469
13	17	2035	1	3	1	2	22	2	bP	f7	1500
13	17	2035	1	3	1	2	22	3	bP	g7	1375
13	17	2035	1	3	1	2	22	4	bP	h6	1328
13	17	2035	1	3	1	2	22	5	bK	g8	1719
13	17	2035	1	3	1	2	22	6	wK	g1	1516
13	17	2035	1	3	1	2	22	7	wP	h3	1640
13	17	2035	1	3	1	2	22	8	wP	g2	1313
13	17	2035	1	3	1	2	22	9	wP	f2	1062
13	17	2035	1	3	1	2	22	10	wP	e4	1250
13	17	2035	1	3	1	2	22	11	wP	d5	1016
13	17	2035	1	3	1	2	22	12	wN	d2	1781
13	17	2035	1	3	1	2	22	13	wR	a3	1703
13	17	2035	1	3	1	2	22	14	wP	b2	3594
13	17	2035	1	3	1	2	22	15	wB	b1	1859
13	17	2035	1	3	1	2	22	16	wB	c1	1594
13	17	2035	1	3	1	2	22	17	wQ	d1	1109
13	17	2035	1	3	1	2	22	18	wR	e1	1141
13	17	2035	1	3	1	2	22	19	bP	b5	3813
13	17	2035	1	3	1	2	22	20	bP	c4	1390
13	17	2035	1	3	1	2	22	21	bB	b7	1938
13	17	2035	1	3	1	2	22	22	bR	a8	1828
13	17	2035	1	3	1	2	22	23	bN	c5	15594
13	17	2035	1	6	0	1	3	1	bP	c8	1985
13	17	2035	1	6	0	1	3	2	bP	c5	1562
13	17	2035	1	6	0	1	3	3	wR	c1	1344
13	17	2035	1	6	0	1	3	4	bK	a2	13313
13	17	2035	1	6	0	2	9	1	bR	h1	2172
13	17	2035	1	6	0	2	9	2	bB	f1	1703
13	17	2035	1	6	0	2	9	3	bP	e1	2156
13	17	2035	1	6	0	2	9	4	bQ	a1	1703
13	17	2035	1	6	0	2	9	5	bK	a3	1422
13	17	2035	1	6	0	2	9	6	wR	c1	1891
13	17	2035	1	6	0	2	9	7	bP	c5	1922
13	17	2035	1	6	0	2	9	8	bP	c8	1812
13	17	2035	1	6	0	2	9	9	wQ	b5	8313
13	17	2035	1	7	1	1	8	1	bK	h8	2406
13	17	2035	1	7	1	1	8	2	bB	h7	2016
13	17	2035	1	7	1	1	8	3	bP	g7	1719
13	17	2035	1	7	1	1	8	4	bP	h6	1500
13	17	2035	1	7	1	1	8	5	wK	g1	2109
13	17	2035	1	7	1	1	8	6	wN	e4	2297
13	17	2035	1	7	1	1	8	7	wB	g2	1313
13	17	2035	1	7	1	1	8	8	wP	g4	6281
13	17	2035	1	7	1	1	8	9	wP	e2	13844
13	17	2035	1	7	1	2	13	1	wR	a1	1469
13	17	2035	1	7	1	2	13	2	wR	f1	1093
13	17	2035	1	7	1	2	13	3	wK	g1	860
13	17	2035	1	7	1	2	13	4	wQ	e2	1594
13	17	2035	1	7	1	2	13	5	wB	b2	1687
13	17	2035	1	7	1	2	13	6	bB	h7	2063
13	17	2035	1	7	1	2	13	7	wP	g4	4453
13	17	2035	1	7	1	2	13	8	wP	e3	1406
13	17	2035	1	7	1	2	13	9	wN	e4	1406
13	17	2035	1	7	1	2	13	10	wB	g2	1328
13	17	2035	1	7	1	2	13	11	bP	g7	9782
13	17	2035	1	7	1	2	13	12	bP	h6	2125
13	17	2035	1	7	1	2	13	13	bK	h8	1500
13	17	2035	1	7	1	2	13	14	wP	a3	4453
13	17	2035	1	7	1	2	13	15	wP	b4	1672
15	24		0	2	0	1	1	1	wR	f8	2500
15	24		0	2	0	1	1	2	wN	f7	1484
15	24		0	2	0	1	1	3	wP	c7	3203
15	24		0	2	0	2	3	1	wR	f8	1734
15	24		0	2	0	2	3	2	wP	h7	1719
15	24		0	2	0	2	3	3	wP	b7	1656
15	24		0	2	0	2	3	4	wR	e7	1563
15	24		0	2	0	2	3	5	wB	f6	1734
15	24		0	3	1	1	1	1	bR	a8	1750
15	24		0	3	1	1	1	2	bR	d8	1907
15	24		0	3	1	1	1	3	bB	e8	1750
15	24		0	3	1	1	1	4	bQ	f8	1359
15	24		0	3	1	2	3	1	bR	a8	2204
15	24		0	3	1	2	3	2	bR	e8	1609
15	24		0	3	1	2	3	3	bB	f8	1406
15	24		0	3	1	2	3	4	bQ	g8	1547
15	24		0	3	1	2	3	5	wK	a5	1609
15	24		0	3	1	2	3	6	bN	b5	1625
15	24		0	6	0	1	2	1	wN	a6	2297
15	24		0	6	0	1	2	2	bP	c8	1453
15	24		0	6	0	2	1	1	bP	c8	2469
15	24		0	6	0	2	1	2	wN	b6	3219
15	24		0	6	0	2	1	3	wB	b5	1750
15	24		0	6	0	2	1	4	wP	c6	1859
15	24		0	6	0	2	1	5	wK	a5	1578
15	24		0	7	1	1	2	1	bR	d8	1625
15	24		0	7	1	1	2	2	bR	f8	1750
15	24		0	7	1	2	2	1	bR	d8	1906
15	24		0	7	1	2	2	2	bR	f8	1500
15	24		0	7	1	2	2	3	bB	h8	2829
15	24		0	7	1	2	2	4	wN	e2	2734
15	24		0	7	1	2	2	5	bQ	d3	1375
15	24		0	8	0	1	0	1	wQ	a8	5828
15	24		0	8	0	2	2	1	wB	a8	2282
15	24		0	8	0	2	2	2	bP	a7	2750
18	18		0	1	1	1	4	1	bP	h7	1719
18	18		0	1	1	1	4	2	bP	g7	1859
18	18		0	1	1	1	4	3	bP	f7	1562
18	18		0	1	1	1	4	4	bP	a7	1563
18	18		0	1	1	1	4	5	bQ	f8	2719
18	18		0	1	1	2	9	1	bP	h7	2328
18	18		0	1	1	2	9	2	bP	g7	1343
18	18		0	1	1	2	9	3	bP	f7	1219
18	18		0	1	1	2	9	4	bP	a7	1235
18	18		0	1	1	2	9	5	bK	g8	1984
18	18		0	1	1	2	9	6	bR	f8	1922
18	18		0	1	1	2	9	7	bQ	d8	3484
18	18		0	1	1	2	9	8	bP	d5	11250
18	18		0	1	1	2	9	9	wP	e5	1891
18	18		0	4	0	1	1	1	wP	d8	5344
18	18		0	4	0	1	1	2	wB	e8	1531
18	18		0	4	0	1	1	3	bP	g8	2687
18	18		0	4	0	1	1	4	wP	h8	1532
18	18		0	4	0	2	3	1	wP	a7	2078
18	18		0	4	0	2	3	2	bN	b7	2125
18	18		0	4	0	2	3	3	wP	e7	3375
18	18		0	4	0	2	3	4	bN	f7	1234
18	18		0	4	0	2	3	5	bP	f8	5485
18	18		0	4	0	2	3	6	wP	h8	2047
18	18		0	4	0	2	3	7	wP	c8	3109
18	18		0	4	0	2	3	8	bK	d8	2719
18	18		0	5	1	1	2	1	bK	g8	1984
18	18		0	5	1	1	2	2	bQ	e8	2250
18	18		0	5	1	1	2	3	bP	h7	1828
18	18		0	5	1	1	2	4	wR	f7	4235
18	18		0	5	1	2	3	1	bK	g8	5719
18	18		0	5	1	2	3	2	bQ	e8	1547
18	18		0	5	1	2	3	3	bP	h7	2391
18	18		0	5	1	2	3	4	bR	f7	6547
18	18		0	5	1	2	3	5	bB	a7	5031
18	18		0	8	0	1	2	1	bP	a7	4765
18	18		0	8	0	1	2	2	bP	c7	1672
18	18		0	8	0	1	2	3	wK	a8	2125
18	18		0	8	0	2	6	1	wR	h7	1812
18	18		0	8	0	2	6	2	bP	a7	3110
18	18		0	8	0	2	6	3	bP	c7	1297
18	18		0	8	0	2	6	4	bK	b6	2296
18	18		0	8	0	2	6	5	wK	b5	1641
18	18		0	8	0	2	6	6	bB	a8	3953
18	18		0	8	0	2	6	7	wP	f7	3406
19	17		0	2	0	1	0	1	wR	e8	3219
19	17		0	2	0	1	0	2	wP	c7	2797
19	17		0	2	0	1	0	3	wB	e7	3500
19	17		0	2	0	1	0	4	bP	f7	3234
19	17		0	2	0	2	3	1	wR	f8	3031
19	17		0	2	0	2	3	2	wP	b7	2266
19	17		0	2	0	2	3	3	wB	d7	3750
19	17		0	2	0	2	3	4	bP	f7	4641
19	17		0	2	0	2	3	5	wQ	h7	2000
19	17		0	3	1	1	2	1	bR	a8	1547
19	17		0	3	1	1	2	2	bR	b8	1656
19	17		0	3	1	1	2	3	bB	e8	4313
19	17		0	3	1	1	2	4	bK	g8	6187
19	17		0	3	1	1	2	5	bB	f7	4860
19	17		0	3	1	2	7	1	bR	a8	1640
19	17		0	3	1	2	7	2	bR	e8	1625
19	17		0	3	1	2	7	3	bB	f8	3594
19	17		0	3	1	2	7	4	bK	g8	1609
19	17		0	3	1	2	7	5	bP	f7	2844
19	17		0	3	1	2	7	6	bP	g7	1453
19	17		0	3	1	2	7	7	bB	b7	1891
19	17		0	6	0	1	2	1	bP	c8	2219
19	17		0	6	0	1	2	2	wN	g8	3844
19	17		0	6	0	1	2	3	wP	h8	1328
19	17		0	6	0	2	5	1	wN	a6	1734
19	17		0	6	0	2	5	2	wP	b6	1391
19	17		0	6	0	2	5	3	bN	e6	2453
19	17		0	6	0	2	5	4	wP	h8	7281
19	17		0	6	0	2	5	5	wR	g8	1594
19	17		0	6	0	2	5	6	bP	d8	2265
19	17		0	7	1	1	2	1	bR	d8	1719
19	17		0	7	1	1	2	2	bR	f8	1969
19	17		0	7	1	1	2	3	bK	g8	1796
19	17		0	7	1	1	2	4	bP	c7	3719
19	17		0	7	1	1	2	5	bN	e7	2235
19	17		0	7	1	1	2	6	bQ	f7	1234
19	17		0	7	1	2	6	1	bP	b7	2078
19	17		0	7	1	2	6	2	bP	c7	3313
19	17		0	7	1	2	6	3	bN	e7	1953
19	17		0	7	1	2	6	4	bQ	f7	2187
19	17		0	7	1	2	6	5	bP	g7	6516
19	17		0	7	1	2	6	6	bB	h7	1750
19	17		0	7	1	2	6	7	bR	d8	2656
19	17		0	7	1	2	6	8	bR	f8	1469
19	17		0	7	1	2	6	9	bK	h8	1844
20	18		0	1	1	1	2	1	wR	a1	1750
20	18		0	1	1	1	2	2	wR	e1	7047
20	18		0	1	1	1	2	3	wP	a2	4906
20	18		0	1	1	1	2	4	wP	a3	1078
20	18		0	1	1	2	6	1	wQ	d3	1859
20	18		0	1	1	2	6	2	wK	e3	1313
20	18		0	1	1	2	6	3	wR	d1	1500
20	18		0	1	1	2	6	4	wP	a2	1578
20	18		0	1	1	2	6	5	wP	b2	1156
20	18		0	1	1	2	6	6	wR	a1	1047
20	18		0	4	0	1	7	1	wQ	g7	2609
20	18		0	4	0	1	7	2	wP	h8	1297
20	18		0	4	0	1	7	3	bP	f8	1437
20	18		0	4	0	1	7	4	wN	b7	1500
20	18		0	4	0	1	7	5	wN	e7	4422
20	18		0	4	0	1	7	6	bP	a7	1313
20	18		0	4	0	1	7	7	bP	d7	1562
20	18		0	4	0	2	8	1	wR	c1	1625
20	18		0	4	0	2	8	2	wP	a1	828
20	18		0	4	0	2	8	3	wP	e1	1016
20	18		0	4	0	2	8	4	bP	a7	3188
20	18		0	4	0	2	8	5	wN	b7	1406
20	18		0	4	0	2	8	6	wN	e7	1281
20	18		0	4	0	2	8	7	bP	d7	1469
20	18		0	4	0	2	8	8	wK	d8	10687
20	18		0	5	1	1	7	1	wN	b3	1484
20	18		0	5	1	1	7	2	wP	a2	1063
20	18		0	5	1	1	7	3	wP	b2	953
20	18		0	5	1	1	7	4	wP	c2	984
20	18		0	5	1	1	7	5	wP	h2	954
20	18		0	5	1	1	7	6	wK	c1	1781
20	18		0	5	1	1	7	7	wR	d1	1797
20	18		0	5	1	2	10	1	wQ	h6	2000
20	18		0	5	1	2	10	2	wP	a2	1953
20	18		0	5	1	2	10	3	wP	b2	984
20	18		0	5	1	2	10	4	wP	c2	953
20	18		0	5	1	2	10	5	wK	c1	1844
20	18		0	5	1	2	10	6	wR	d1	1078
20	18		0	5	1	2	10	7	wR	e3	1531
20	18		0	5	1	2	10	8	wP	f3	1360
20	18		0	5	1	2	10	9	wP	h2	1328
20	18		0	5	1	2	10	10	wN	b3	1609
20	18		0	8	0	1	4	1	wN	c2	1343
20	18		0	8	0	1	4	2	wP	c1	907
20	18		0	8	0	1	4	3	bB	d2	984
20	18		0	8	0	1	4	4	bN	d1	1031
20	18		0	8	0	1	4	5	wK	g1	1469
20	18		0	8	0	2	6	1	wP	h2	1485
20	18		0	8	0	2	6	2	wP	h3	1187
20	18		0	8	0	2	6	3	wQ	f1	1391
20	18		0	8	0	2	6	4	wN	h1	1109
20	18		0	8	0	2	6	5	wN	c2	2219
20	18		0	8	0	2	6	6	wP	c1	938
20	18		0	8	0	2	6	7	bN	d2	750
20	18		0	8	0	2	6	8	bB	d1	750
20	18		0	8	0	2	6	9	bN	e2	8796
21	19		0	2	0	1	2	1	bR	b1	2875
21	19		0	2	0	1	2	2	bP	d1	1422
21	19		0	2	0	1	2	3	wB	e2	6422
21	19		0	2	0	2	0	1	wR	b1	3641
21	19		0	2	0	2	0	2	wP	d1	4187
21	19		0	2	0	2	0	3	bB	d2	1422
21	19		0	2	0	2	0	4	wK	d3	2953
21	19		0	2	0	2	0	5	bR	e3	1453
21	19		0	3	1	1	4	1	wP	b2	1375
21	19		0	3	1	1	4	2	wB	b1	1282
21	19		0	3	1	1	4	3	wB	c1	1093
21	19		0	3	1	1	4	4	wN	e2	7204
21	19		0	3	1	1	4	5	wQ	d1	2031
21	19		0	3	1	2	3	1	wR	e1	4453
21	19		0	3	1	2	3	2	wN	d2	1640
21	19		0	3	1	2	3	3	wQ	d1	1797
21	19		0	3	1	2	3	4	wP	b1	2453
21	19		0	3	1	2	3	5	wP	a1	10078
21	19		0	6	0	1	3	1	bQ	a1	2047
21	19		0	6	0	1	3	2	bK	a3	2641
21	19		0	6	0	1	3	3	wP	c3	6484
21	19		0	6	0	1	3	4	wR	c1	1313
21	19		0	6	0	2	4	1	bP	f1	3532
21	19		0	6	0	2	4	2	bB	g1	1703
21	19		0	6	0	2	4	3	bQ	a1	3718
21	19		0	6	0	2	4	4	bK	a3	2063
21	19		0	6	0	2	4	5	wP	b3	1703
21	19		0	6	0	2	4	6	wR	c1	1578
21	19		0	7	1	1	3	1	wR	a1	2407
21	19		0	7	1	1	3	2	wB	b2	2625
21	19		0	7	1	1	3	3	wP	a3	3765
21	19		0	7	1	1	3	4	wP	a4	1328
21	19		0	7	1	2	6	1	wR	f1	3250
21	19		0	7	1	2	6	2	wK	g1	1860
21	19		0	7	1	2	6	3	wR	a1	7484
21	19		0	7	1	2	6	4	wB	b2	1531
21	19		0	7	1	2	6	5	wP	b3	1125
21	19		0	7	1	2	6	6	wP	a4	1203
22	18		0	2	0	1	3	1	wR	f8	5250
22	18		0	2	0	1	3	2	bQ	f7	3765
22	18		0	2	0	1	3	3	wP	h7	8188
22	18		0	2	0	1	3	4	bP	f5	2375
22	18		0	2	0	2	3	1	wR	f8	2750
22	18		0	2	0	2	3	2	bQ	f7	1406
22	18		0	2	0	2	3	3	wP	h7	6531
22	18		0	2	0	2	3	4	bP	f6	2891
22	18		0	2	0	2	3	5	bK	h6	10140
22	18		0	3	1	1	4	1	bR	a8	1922
22	18		0	3	1	1	4	2	bR	e8	1937
22	18		0	3	1	1	4	3	bB	f8	1422
22	18		0	3	1	1	4	4	bK	g8	1641
22	18		0	3	1	2	6	1	bR	b8	9953
22	18		0	3	1	2	6	2	bR	e8	2594
22	18		0	3	1	2	6	3	bB	f8	2250
22	18		0	3	1	2	6	4	bK	g8	1203
22	18		0	3	1	2	6	5	bP	e7	1391
22	18		0	3	1	2	6	6	bP	f7	1562
22	18		0	3	1	2	6	7	bP	g7	11407
22	18		0	3	1	2	6	8	bP	d6	4047
22	18		0	5	1	1	3	1	bQ	d8	2016
22	18		0	5	1	1	3	2	bK	f8	1922
22	18		0	5	1	1	3	3	bP	e6	3984
22	18		0	5	1	1	3	4	bP	f6	1531
22	18		0	5	1	1	3	5	bP	h6	1125
22	18		0	5	1	1	3	6	bB	d7	3328
22	18		0	5	1	2	6	1	bK	g8	3531
22	18		0	5	1	2	6	2	bK	f8	2172
22	18		0	5	1	2	6	3	bQ	d8	4250
22	18		0	5	1	2	6	4	bB	d7	1594
22	18		0	5	1	2	6	5	bP	d6	1344
22	18		0	5	1	2	6	6	bP	e6	1203
22	18		0	5	1	2	6	7	bP	g6	1281
22	18		0	5	1	2	6	8	wQ	g5	6485
22	18		0	8	0	1	4	1	bP	a7	2891
22	18		0	8	0	1	4	2	bP	c7	1250
22	18		0	8	0	1	4	3	bB	a8	2734
22	18		0	8	0	1	4	4	bK	b6	2672
22	18		0	8	0	1	4	5	wK	b5	1250
22	18		0	8	0	2	3	1	wB	a8	1984
22	18		0	8	0	2	3	2	wP	c5	5610
22	18		0	8	0	2	3	3	wP	d7	1250
22	18		0	8	0	2	3	4	wP	e7	2093
22	18		0	8	0	2	3	5	bP	d6	1969
22	18		0	8	0	2	3	6	bK	b6	10203
22	18		0	8	0	2	3	7	wK	b5	1610
24	18		0	2	0	1	1	1	wR	f8	2171
24	18		0	2	0	2	1	1	bR	f8	4141
24	18		0	2	0	2	1	2	wR	f7	1703
24	18		0	2	0	2	1	3	wP	h7	3594
24	18		0	4	0	1	1	1	wP	c8	5750
24	18		0	4	0	1	1	2	wB	d8	3297
24	18		0	4	0	2	1	1	wP	c8	2969
24	18		0	4	0	2	1	2	bK	d8	4766
24	18		0	4	0	2	1	3	wP	f8	5531
24	18		0	5	1	1	1	1	bQ	d8	2125
24	18		0	5	1	1	1	2	bK	f8	2422
24	18		0	5	1	2	2	1	bQ	d8	2375
24	18		0	5	1	2	2	2	bK	g8	3468
24	18		0	7	1	1	3	1	bK	h8	1359
24	18		0	7	1	1	3	2	bR	f8	1734
24	18		0	7	1	1	3	3	bR	d8	2844
24	18		0	7	1	2	0	1	0	0	0
25	18		0	1	1	1	3	1	wR	a1	1812
25	18		0	1	1	1	3	2	wP	a2	1047
25	18		0	1	1	1	3	3	wP	a3	1156
25	18		0	1	1	1	3	4	wR	d1	5485
25	18		0	1	1	2	5	1	wR	a1	2078
25	18		0	1	1	2	5	2	wP	a2	1094
25	18		0	1	1	2	5	3	wP	b2	1000
25	18		0	1	1	2	5	4	wR	d1	2047
25	18		0	1	1	2	5	5	wP	e2	4078
25	18		0	3	1	1	3	1	wB	b1	1875
25	18		0	3	1	1	3	2	wB	c1	1078
25	18		0	3	1	1	3	3	wQ	d1	3859
25	18		0	3	1	2	4	1	wB	b1	5844
25	18		0	3	1	2	4	2	wB	c1	2109
25	18		0	3	1	2	4	3	wQ	d1	1531
25	18		0	3	1	2	4	4	wR	e1	3579
25	18		0	3	1	2	4	5	bN	d2	5218
25	18		0	6	0	1	1	1	bQ	a1	2266
25	18		0	6	0	2	1	1	bQ	a1	2422
25	18		0	6	0	2	1	2	wR	b1	3484
25	18		0	6	0	2	1	3	bB	e1	4391
25	18		0	8	0	1	3	1	wP	c1	3125
25	18		0	8	0	1	3	2	bN	d1	1828
25	18		0	8	0	1	3	3	wN	c2	1063
25	18		0	8	0	2	3	1	wP	c1	2766
25	18		0	8	0	2	3	2	bN	d1	1031
25	18		0	8	0	2	3	3	wN	c2	1063
26	18		0	2	0	1	1	1	bR	b1	11610
26	18		0	2	0	2	2	1	bR	b1	2688
26	18		0	2	0	2	2	2	bP	d1	906
26	18		0	2	0	2	2	3	wP	f1	2453
26	18		0	2	0	2	2	4	bP	f2	1578
26	18		0	3	1	1	2	1	wB	b1	3797
26	18		0	3	1	1	2	2	wB	c1	1531
26	18		0	3	1	1	2	3	bQ	d1	18329
26	18		0	3	1	2	5	1	wQ	d1	3062
26	18		0	3	1	2	5	2	wR	e1	2188
26	18		0	3	1	2	5	3	wB	b1	1531
26	18		0	3	1	2	5	4	wB	c1	1203
26	18		0	3	1	2	5	5	wK	g1	4922
26	18		0	5	1	1	1	1	wK	c1	3250
26	18		0	5	1	1	1	2	wR	a2	3875
26	18		0	5	1	1	1	3	wR	b2	13235
26	18		0	5	1	1	1	4	wR	c2	1296
26	18		0	5	1	1	1	5	wR	h2	1485
26	18		0	5	1	2	6	1	wK	c1	2828
26	18		0	5	1	2	6	2	wR	d1	1969
26	18		0	5	1	2	6	3	wP	a2	1750
26	18		0	5	1	2	6	4	wP	b2	1109
26	18		0	5	1	2	6	5	wP	c2	1125
26	18		0	5	1	2	6	6	wP	h2	1312
26	18		0	8	0	1	2	1	wB	a8	3172
26	18		0	8	0	1	2	2	bP	a7	1531
26	18		0	8	0	1	2	3	bP	b7	1516
26	18		0	8	0	2	4	1	bP	a7	6875
26	18		0	8	0	2	4	2	bP	b7	1688
26	18		0	8	0	2	4	3	wB	a8	2031
26	18		0	8	0	2	4	4	bP	a3	3844
26	18		0	8	0	2	4	5	bP	a2	2547
27	18		0	1	1	1	0	1	bK	f8	2156
27	18		0	1	1	1	0	2	bR	e8	7750
27	18		0	1	1	1	0	3	bQ	c8	3063
27	18		0	1	1	2	5	1	bP	a7	1422
27	18		0	1	1	2	5	2	bB	a6	1906
27	18		0	1	1	2	5	3	bK	g8	2250
27	18		0	1	1	2	5	4	bR	f8	4141
27	18		0	1	1	2	5	5	bQ	d8	2390
27	18		0	4	0	1	1	1	wP	h8	3453
27	18		0	4	0	2	4	1	wP	h8	2031
27	18		0	4	0	2	4	2	bP	f8	1407
27	18		0	4	0	2	4	3	wK	d8	4484
27	18		0	4	0	2	4	4	wP	c8	1438
27	18		0	6	0	1	1	1	bP	h6	18250
27	18		0	6	0	1	1	2	bP	h5	19437
27	18		0	6	0	1	1	3	bP	f6	9938
27	18		0	6	0	1	1	4	bP	e6	14625
27	18		0	6	0	1	1	5	wP	g6	2468
27	18		0	6	0	2	6	1	wP	h8	1860
27	18		0	6	0	2	6	2	wR	g8	2015
27	18		0	6	0	2	6	3	wP	h6	3391
27	18		0	6	0	2	6	4	bP	g6	1406
27	18		0	6	0	2	6	5	bP	f6	2328
27	18		0	6	0	2	6	6	bN	e6	1672
27	18		0	7	1	1	0	1	bB	h8	17156
27	18		0	7	1	2	4	1	wP	g1	4390
27	18		0	7	1	2	4	2	wB	g2	2375
27	18		0	7	1	2	4	3	wK	h2	2860
27	18		0	7	1	2	4	4	bK	h8	8265
27	18		0	7	1	2	4	5	bB	h7	1594
27	18		0	7	1	2	4	6	bP	h6	1703
29	18		0	1	1	1	4	1	wP	g3	2437
29	18		0	1	1	1	4	2	wP	h3	1375
29	18		0	1	1	1	4	3	wB	g2	1219
29	18		0	1	1	1	4	4	wP	e2	1953
29	18		0	1	1	2	6	1	wP	g3	2266
29	18		0	1	1	2	6	2	wP	h3	1375
29	18		0	1	1	2	6	3	wB	g2	1766
29	18		0	1	1	2	6	4	wP	e2	1593
29	18		0	1	1	2	6	5	wK	e3	1547
29	18		0	1	1	2	6	6	wQ	d3	1188
29	18		0	3	1	1	3	1	wK	g1	3875
29	18		0	3	1	1	3	2	wR	e1	4953
29	18		0	3	1	1	3	3	wQ	d1	2391
29	18		0	3	1	2	7	1	wK	g1	1328
29	18		0	3	1	2	7	2	wR	e1	2282
29	18		0	3	1	2	7	3	wQ	d1	5265
29	18		0	3	1	2	7	4	wB	c1	2828
29	18		0	3	1	2	7	5	wB	b1	1016
29	18		0	3	1	2	7	6	wP	g2	5078
29	18		0	3	1	2	7	7	wP	f2	2000
29	18		0	6	0	1	3	1	bR	h1	4438
29	18		0	6	0	1	3	2	bB	f1	1625
29	18		0	6	0	1	3	3	bP	e1	1625
29	18		0	6	0	2	3	1	bR	h1	2141
29	18		0	6	0	2	3	2	bB	f1	4468
29	18		0	6	0	2	3	3	bP	e1	1938
29	18		0	6	0	2	3	4	wQ	c1	6281
29	18		0	8	0	1	2	1	wR	h7	2937
29	18		0	8	0	1	2	2	wP	f7	1844
29	18		0	8	0	1	2	3	bR	g6	3547
29	18		0	8	0	2	4	1	wR	h7	2359
29	18		0	8	0	2	4	2	wP	f7	1594
29	18		0	8	0	2	4	3	bB	g6	3812
29	18		0	8	0	2	4	4	wR	f5	10422
30	18		0	1	1	1	3	1	bP	e7	2063
30	18		0	1	1	1	3	2	bP	f7	2031
30	18		0	1	1	1	3	3	bP	g7	1594
30	18		0	1	1	1	3	4	bP	h7	1500
30	18		0	1	1	2	3	1	bP	e7	2563
30	18		0	1	1	2	3	2	bP	f7	1515
30	18		0	1	1	2	3	3	bP	g7	1469
30	18		0	1	1	2	3	4	bP	h7	2219
30	18		0	1	1	2	3	5	bK	f8	2375
30	18		0	1	1	2	3	6	bR	e8	2390
30	18		0	2	0	1	0	1	bR	g8	12344
30	18		0	2	0	1	0	2	wR	g7	3594
30	18		0	2	0	1	0	3	bK	h6	2000
30	18		0	2	0	1	0	4	wK	g5	1609
30	18		0	2	0	2	4	1
30	18		0	2	0	2	4	2	bQ	f7	2515
30	18		0	2	0	2	4	3	wP	h7	4453
30	18		0	2	0	2	4	4	bP	g6	1891
30	18		0	5	1	1	1	1	bQ	c8	5391
30	18		0	5	1	1	1	2	bB	c7	3234
30	18		0	5	1	1	1	3	bP	c6	2266
30	18		0	5	1	1	1	4	bP	d6	2046
30	18		0	5	1	2	4	1	bQ	d8	2218
30	18		0	5	1	2	4	2	bP	d6	5657
30	18		0	5	1	2	4	3	bB	d7	6281
30	18		0	5	1	2	4	4	bP	e6	10312
30	18		0	8	0	1	3	1	wK	a8	2468
30	18		0	8	0	1	3	2	bP	a7	3516
30	18		0	8	0	1	3	3	bP	c7	1313
30	18		0	8	0	1	3	4	bK	b6	4609
30	18		0	8	0	2	6	1	wP	a8	1437
30	18		0	8	0	2	6	2	bP	a7	7688
30	18		0	8	0	2	6	3	bP	c7	1750
30	18		0	8	0	2	6	4	bK	b6	3703
30	18		0	8	0	2	6	5	wK	b5	2359
30	18		0	8	0	2	6	6	wB	d6	2016
31	17		0	1	1	1	3	1	bP	h7	2015
31	17		0	1	1	1	3	2	bP	g7	1750
31	17		0	1	1	1	3	3	bP	f8	1688
31	17		0	1	1	1	3	4	bP	f7	3937
31	17		0	1	1	2	3	1	bP	h7	1719
31	17		0	1	1	2	3	2	bP	g7	1531
31	17		0	1	1	2	3	3	bP	f7	1641
31	17		0	1	1	2	3	4	bK	f8	3250
31	17		0	1	1	2	3	5	bR	e8	1875
31	17		0	1	1	2	3	6	bQ	c8	4156
31	17		0	2	0	1	2	1	wR	f8	1891
31	17		0	2	0	1	2	2	wP	h7	1953
31	17		0	2	0	2	2	1	wR	f8	1844
31	17		0	2	0	2	2	2	wP	h7	1938
31	17		0	2	0	2	2	3	wQ	f7	2422
31	17		0	3	1	2	3	1	bR	a8	1469
31	17		0	3	1	2	3	2	bB	b7	2031
31	17		0	3	1	2	3	3	bQ	b6	5094
31	17		0	5	1	1	0	1	bQ	e8	1671
31	17		0	5	1	2	1	1	bQ	d8	1781
31	17		0	5	1	2	1	2	wK	g8	1766
31	17		0	8	0	1	2	1	wB	a8	2390
31	17		0	8	0	1	2	2	bP	a7	1329
31	17		0	8	0	2	3	1	wB	a8	4093
31	17		0	8	0	2	3	2	bP	a7	1391
31	17		0	8	0	2	3	3	bP	c7	1234
32	17		0	1	1	1	4	1	wP	a2	1703
32	17		0	1	1	1	4	2	wP	b2	1328
32	17		0	1	1	1	4	3	wR	a1	1469
32	17		0	1	1	1	4	4	wR	d1	1781
32	17		0	1	1	2	5	1	wP	a2	1609
32	17		0	1	1	2	5	2	wP	b2	1578
32	17		0	1	1	2	5	3	wR	a1	1500
32	17		0	1	1	2	5	4	wR	d1	1328
32	17		0	1	1	2	5	5	wP	e2	7344
32	17		0	1	1	2	5	6	wK	f3	3844
32	17		0	1	1	2	5	7	wQ	e3	1734
32	17		0	2	0	1	2	1	bR	b1	1906
32	17		0	2	0	1	2	2	bP	d1	1875
32	17		0	2	0	2	3	1	bR	b1	1625
32	17		0	2	0	2	3	2	bP	d1	1484
32	17		0	2	0	2	3	3	bP	d3	1641
32	17		0	5	1	1	3	1	wP	a2	2219
32	17		0	5	1	1	3	2	wP	b2	1468
32	17		0	5	1	1	3	3	wP	c2	1829
32	17		0	5	1	1	3	4	wR	c1	3109
32	17		0	5	1	2	5	1	wP	a2	1781
32	17		0	5	1	2	5	2	wP	b2	1640
32	17		0	5	1	2	5	3	wP	c2	1313
32	17		0	5	1	2	5	4	wK	c1	2109
32	17		0	5	1	2	5	5	wR	d1	1188
32	17		0	8	0	1	3	1	bP	a2	2765
32	17		0	8	0	1	3	2	wP	b2	2172
32	17		0	8	0	1	3	3	wN	c2	2516
32	17		0	8	0	1	3	4	wP	e4	17281
32	17		0	8	0	1	3	5	bP	e3	2969
32	17		0	8	0	1	3	6	wP	e2	2734
32	17		0	8	0	2	4	1	wP	b2	2219
32	17		0	8	0	2	4	2	bP	a2	2390
32	17		0	8	0	2	4	3	wN	c2	9907
32	17		0	8	0	2	4	4	bB	d2	2953
33	69	2064	1	3	1	1	0	1	0	0	0
33	69	2064	1	3	1	2	0	1	wN	d1	29266
33	69	2064	1	3	1	2	0	2	wN	c2	1296
33	69	2064	1	4	0	1	3	1	wB	h3	3719
33	69	2064	1	4	0	1	3	2	wR	g2	1906
33	69	2064	1	4	0	1	3	3	bK	h2	2719
33	69	2064	1	4	0	1	3	4	bQ	f2	19312
33	69	2064	1	4	0	2	6	1	bB	d3	2719
33	69	2064	1	4	0	2	6	2	bB	f1	1750
33	69	2064	1	4	0	2	6	3	wR	g2	3719
33	69	2064	1	4	0	2	6	4	wB	h3	2125
33	69	2064	1	4	0	2	6	5	bK	h2	12797
33	69	2064	1	4	0	2	6	6	bQ	g1	7578
33	69	2064	1	5	1	1	6	1	wQ	h6	4656
33	69	2064	1	5	1	1	6	2	bK	g8	2562
33	69	2064	1	5	1	1	6	3	bP	h7	2188
33	69	2064	1	5	1	1	6	4	bP	f7	2297
33	69	2064	1	5	1	1	6	5	wK	c1	4047
33	69	2064	1	5	1	1	6	6	wP	c2	4812
33	69	2064	1	5	1	1	6	7	wP	a2	2031
33	69	2064	1	5	1	2	9	1	wP	h3	3125
33	69	2064	1	5	1	2	9	2	wP	g4	2406
33	69	2064	1	5	1	2	9	3	wQ	h6	3938
33	69	2064	1	5	1	2	9	4	bK	g8	24015
33	69	2064	1	5	1	2	9	5	bP	h7	2094
33	69	2064	1	5	1	2	9	6	bP	f7	2547
33	69	2064	1	5	1	2	9	7	wK	c1	6453
33	69	2064	1	5	1	2	9	8	wP	a2	9953
33	69	2064	1	5	1	2	9	9	wP	c2	2688
33	69	2064	1	5	1	2	9	10	wP	b3	2109
33	69	2064	1	5	1	2	9	11	wP	f3	2078
33	69	2064	1	5	1	2	9	12	wR	d1	5047
33	69	2064	1	5	1	2	9	13	wR	h1	4516
33	69	2064	1	6	0	1	2	1	wQ	b5	2735
33	69	2064	1	6	0	1	2	2	wN	a6	2203
33	69	2064	1	6	0	2	5	1	bK	a3	6484
33	69	2064	1	6	0	2	5	2	bQ	a1	2391
33	69	2064	1	6	0	2	5	3	wQ	b5	4234
33	69	2064	1	6	0	2	5	4	wN	a6	2328
33	69	2064	1	6	0	2	5	5	bR	e1	4766
33	69	2064	1	6	0	2	5	6	bP	b2	3453
33	69	2064	1	6	0	2	5	7	bB	f1	8828
34	25	1942	1	5	1	1	9	1	wP	a2	1656
34	25	1942	1	5	1	1	9	2	wP	b2	1391
34	25	1942	1	5	1	1	9	3	wP	c2	1063
34	25	1942	1	5	1	1	9	4	wK	b1	3609
34	25	1942	1	5	1	1	9	5	bP	h7	8875
34	25	1942	1	5	1	1	9	6	bP	g6	1500
34	25	1942	1	5	1	1	9	7	bP	f7	1797
34	25	1942	1	5	1	1	9	8	bP	d6	7687
34	25	1942	1	5	1	1	9	9	bP	e6	1688
34	25	1942	1	5	1	1	9	10	bB	d7	3406
34	25	1942	1	5	1	1	9	11	wQ	h6	4609
34	25	1942	1	5	1	2	18	1	wN	b3	3313
34	25	1942	1	5	1	2	18	2	wP	a2	1422
34	25	1942	1	5	1	2	18	3	wP	b2	1015
34	25	1942	1	5	1	2	18	4	wP	c2	1453
34	25	1942	1	5	1	2	18	5	wK	b1	3703
34	25	1942	1	5	1	2	18	6	bP	h7	3672
34	25	1942	1	5	1	2	18	7	bP	g6	1813
34	25	1942	1	5	1	2	18	8	bR	f7	2703
34	25	1942	1	5	1	2	18	9	bQ	d8	2141
34	25	1942	1	5	1	2	18	10	wR	d1	3328
34	25	1942	1	5	1	2	18	11	wR	e3	2781
34	25	1942	1	5	1	2	18	12	wQ	h6	3578
34	25	1942	1	5	1	2	18	13	wP	f3	5000
34	25	1942	1	5	1	2	18	14	wP	g4	6844
34	25	1942	1	5	1	2	18	15	wP	h2	2484
34	25	1942	1	5	1	2	18	16	bP	d6	7813
34	25	1942	1	5	1	2	18	17	bP	e6	3234
34	25	1942	1	5	1	2	18	18	bB	d7	1719
34	25	1942	1	5	1	2	18	19	bK	g8	7640
34	25	1942	1	6	0	1	3	1	bP	e1	6563
34	25	1942	1	6	0	1	3	2	wK	g4	6296
34	25	1942	1	6	0	1	3	3	wP	h6	2516
34	25	1942	1	6	0	1	3	4	wP	g6	1406
34	25	1942	1	6	0	2	3	1	wP	h5	1984
34	25	1942	1	6	0	2	3	2	wP	h8	2438
34	25	1942	1	6	0	2	3	3	wP	g5	8515
34	25	1942	1	6	0	2	3	4	wK	g3	8188
34	25	1942	1	6	0	2	3	5	bQ	a1	9422
34	25	1942	1	6	0	2	3	6	bK	a3	5250
34	25	1942	1	6	0	2	3	7	bP	d8	4859
34	25	1942	1	7	1	1	5	1	wB	g2	2109
34	25	1942	1	7	1	1	5	2	bB	b4	6047
34	25	1942	1	7	1	1	5	3	wP	a4	3438
34	25	1942	1	7	1	1	5	4	wP	b3	1843
34	25	1942	1	7	1	1	5	5	bP	a5	2813
34	25	1942	1	7	1	2	8	1	wP	f5	3937
34	25	1942	1	7	1	2	8	2	wP	g4	1375
34	25	1942	1	7	1	2	8	3	wK	g1	10703
34	25	1942	1	7	1	2	8	4	wB	g2	4438
34	25	1942	1	7	1	2	8	5	bB	b4	2875
34	25	1942	1	7	1	2	8	6	wP	a4	4422
34	25	1942	1	7	1	2	8	7	wP	b3	1234
34	25	1942	1	7	1	2	8	8	wR	a1	6172
34	25	1942	1	8	0	1	3	1	wN	h1	1844
34	25	1942	1	8	0	1	3	2	wP	h2	1296
34	25	1942	1	8	0	1	3	3	wP	h3	1516
34	25	1942	1	8	0	2	3	1	wN	h1	1672
34	25	1942	1	8	0	2	3	2	wP	h3	1593
34	25	1942	1	8	0	2	3	3	wP	h2	1329
34	25	1942	1	8	0	2	3	4	bR	g2	10140
34	25	1942	1	8	0	2	3	5	wR	h5	3485
34	25	1942	1	8	0	2	3	6	bR	h7	17875
35	59	2013	1	2	0	1	1	1	bQ	f7	2656
35	59	2013	1	2	0	1	1	2	bR	d1	2687
35	59	2013	1	2	0	1	1	3	bR	g3	5235
35	59	2013	1	2	0	2	0	1	wQ	e3	2609
35	59	2013	1	2	0	2	0	2	wK	e5	2484
35	59	2013	1	2	0	2	0	3	bQ	g7	7500
35	59	2013	1	3	1	1	9	1	wP	h2	2750
35	59	2013	1	3	1	1	9	2	wP	g2	1735
35	59	2013	1	3	1	1	9	3	wP	f2	1656
35	59	2013	1	3	1	1	9	4	wP	e4	2344
35	59	2013	1	3	1	1	9	5	wP	d5	1969
35	59	2013	1	3	1	1	9	6	wP	b2	3890
35	59	2013	1	3	1	1	9	7	wB	b1	2985
35	59	2013	1	3	1	1	9	8	wB	c1	1203
35	59	2013	1	3	1	1	9	9	wQ	d1	1140
35	59	2013	1	3	1	1	9	10	wK	g1	4703
35	59	2013	1	3	1	1	9	11	wR	f1	2485
35	59	2013	1	3	1	1	9	12	wR	a4	4719
35	59	2013	1	3	1	2	12	1	wR	a3	1781
35	59	2013	1	3	1	2	12	2	wP	b2	1234
35	59	2013	1	3	1	2	12	3	wN	d2	2906
35	59	2013	1	3	1	2	12	4	wB	b1	1750
35	59	2013	1	3	1	2	12	5	wB	c1	1360
35	59	2013	1	3	1	2	12	6	wQ	d1	1219
35	59	2013	1	3	1	2	12	7	wN	f5	2718
35	59	2013	1	3	1	2	12	8	wP	d5	1907
35	59	2013	1	3	1	2	12	9	wP	e4	1734
35	59	2013	1	3	1	2	12	10	wP	f2	2109
35	59	2013	1	3	1	2	12	11	wP	g2	1828
35	59	2013	1	3	1	2	12	12	wP	h2	1625
35	59	2013	1	3	1	2	12	13	wR	f1	1641
35	59	2013	1	3	1	2	12	14	wK	g1	6922
35	59	2013	1	5	1	1	3	1	bP	a7	2562
35	59	2013	1	5	1	1	3	2	bP	b4	1703
35	59	2013	1	5	1	1	3	3	bR	b6	3688
35	59	2013	1	5	1	2	9	1	bP	a7	1515
35	59	2013	1	5	1	2	9	2	bP	b4	2282
35	59	2013	1	5	1	2	9	3	bR	b6	1734
35	59	2013	1	5	1	2	9	4	bP	h7	6469
35	59	2013	1	5	1	2	9	5	bK	g8	2531
35	59	2013	1	5	1	2	9	6	bP	g6	2328
35	59	2013	1	5	1	2	9	7	bP	f7	1672
35	59	2013	1	5	1	2	9	8	bB	e8	4734
35	59	2013	1	5	1	2	9	9	bQ	d8	2188
35	59	2013	1	5	1	2	9	10	bP	e6	1922
35	59	2013	1	5	1	2	9	11	bP	d6	2437
35	59	2013	1	5	1	2	9	12	bR	f8	9203
35	59	2013	1	8	0	1	5	1	wB	a8	6156
35	59	2013	1	8	0	1	5	2	bP	a7	1703
35	59	2013	1	8	0	1	5	3	bP	c7	2344
35	59	2013	1	8	0	1	5	4	bK	b6	2578
35	59	2013	1	8	0	1	5	5	wK	b5	2500
35	59	2013	1	8	0	2	5	1	wB	a8	2781
35	59	2013	1	8	0	2	5	2	bP	a7	1766
35	59	2013	1	8	0	2	5	3	bP	c7	1594
35	59	2013	1	8	0	2	5	4	bK	b6	2156
35	59	2013	1	8	0	2	5	5	wK	b5	1891
36	14	411	1	2	0	1	2	1	bQ	f7	4141
36	14	411	1	2	0	1	2	2	wP	g7	10234
36	14	411	1	2	0	1	2	3	wB	d7	3109
36	14	411	1	2	0	2	5	1	wR	f8	1875
36	14	411	1	2	0	2	5	2	bQ	f7	1656
36	14	411	1	2	0	2	5	3	wP	h7	2437
36	14	411	1	2	0	2	5	4	wB	d7	2766
36	14	411	1	2	0	2	5	5	wP	b7	2937
36	14	411	1	2	0	2	5	6	bP	e5	6141
36	14	411	1	2	0	2	5	7	bP	g5	1969
36	14	411	1	4	0	1	1	1	wP	h8	3141
36	14	411	1	4	0	1	1	2	wN	g7	9203
36	14	411	1	4	0	1	1	3	wQ	e7	8093
36	14	411	1	4	0	2	5	1	wQ	g7	2313
36	14	411	1	4	0	2	5	2	wP	h8	1687
36	14	411	1	4	0	2	5	3	wN	e7	4453
36	14	411	1	4	0	2	5	4	wK	d8	4438
36	14	411	1	4	0	2	5	5	bP	d7	6484
36	14	411	1	5	1	1	5	1	bR	f7	1984
36	14	411	1	5	1	1	5	2	bP	g6	1422
36	14	411	1	5	1	1	5	3	bP	h7	1281
36	14	411	1	5	1	1	5	4	bK	g8	1954
36	14	411	1	5	1	1	5	5	wQ	h6	4921
36	14	411	1	5	1	2	8	1	bP	a7	1500
36	14	411	1	5	1	2	8	2	bR	b6	1594
36	14	411	1	5	1	2	8	3	bQ	d8	3734
36	14	411	1	5	1	2	8	4	bK	g8	3329
36	14	411	1	5	1	2	8	5	bR	f7	2500
36	14	411	1	5	1	2	8	6	bP	g6	1828
36	14	411	1	5	1	2	8	7	bP	h7	1422
36	14	411	1	5	1	2	8	8	wQ	h6	2250
36	14	411	1	7	1	1	4	1	bR	d8	1672
36	14	411	1	7	1	1	4	2	bR	f8	1969
36	14	411	1	7	1	1	4	3	bQ	e7	2375
36	14	411	1	7	1	1	4	4	bK	h8	7031
36	14	411	1	7	1	2	3	1	bP	d8	1640
36	14	411	1	7	1	2	3	2	bP	f8	1547
36	14	411	1	7	1	2	3	3	bQ	e7	2047
36	14	411	1	7	1	2	3	4	bN	d7	2484
36	14	411	1	7	1	2	3	5	bK	h8	4000
37	80	1831	1	1	1	1	6	1	bK	g8	4109
37	80	1831	1	1	1	1	6	2	bP	a7	2953
37	80	1831	1	1	1	1	6	3	wQ	d4	3485
37	80	1831	1	1	1	1	6	4	wR	d1	2375
37	80	1831	1	1	1	1	6	5	bQ	d8	3672
37	80	1831	1	1	1	1	6	6	bP	c7	5015
37	80	1831	1	1	1	1	6	7	wP	a2	4110
37	80	1831	1	1	1	1	6	8	wK	g1	3921
37	80	1831	1	1	1	1	6	9	wP	h2	3641
37	80	1831	1	1	1	1	6	10	wP	g2	2797
37	80	1831	1	1	1	1	6	11	bP	f7	7578
37	80	1831	1	1	1	2	6	1	wQ	d4	2359
37	80	1831	1	1	1	2	6	2	wK	e4	2625
37	80	1831	1	1	1	2	6	3	wR	d1	2469
37	80	1831	1	1	1	2	6	4	bK	g8	2266
37	80	1831	1	1	1	2	6	5	bQ	d8	3937
37	80	1831	1	1	1	2	6	6	bR	f8	14266
37	80	1831	1	1	1	2	6	7	bP	d7	5156
37	80	1831	1	1	1	2	6	8	wP	a2	2750
37	80	1831	1	1	1	2	6	9	bP	a7	3141
37	80	1831	1	1	1	2	6	10	wP	h2	10406
37	80	1831	1	1	1	2	6	11	wP	f2	2891
37	80	1831	1	4	0	1	0	1	bQ	g7	3328
37	80	1831	1	4	0	1	0	2	wQ	g1	1844
37	80	1831	1	4	0	2	3	1	wQ	g7	4657
37	80	1831	1	4	0	2	3	2	bQ	g1	1718
37	80	1831	1	4	0	2	3	3	bP	f8	5204
37	80	1831	1	4	0	2	3	4	wP	h7	7468
37	80	1831	1	4	0	2	3	5	wK	h1	5750
37	80	1831	1	6	0	1	0	1	wQ	a1	2672
37	80	1831	1	6	0	1	0	2	wR	d1	2187
37	80	1831	1	6	0	1	0	3	wK	g1	1500
37	80	1831	1	6	0	1	0	4	bK	g8	9531
37	80	1831	1	6	0	2	1	1	wQ	a1	2641
37	80	1831	1	6	0	2	1	2	wR	c1	2234
37	80	1831	1	6	0	2	1	3	bB	d1	9266
37	80	1831	1	6	0	2	1	4	wK	g1	2391
37	80	1831	1	6	0	2	1	5	bR	d4	6343
37	80	1831	1	6	0	2	1	6	bK	g8	6235
37	80	1831	1	7	1	1	3	1	bR	d8	2703
37	80	1831	1	7	1	1	3	2	bR	f8	2328
37	80	1831	1	7	1	1	3	3	bQ	e7	1766
37	80	1831	1	7	1	2	4	1	wN	d4	2188
37	80	1831	1	7	1	2	4	2	wN	f4	1594
37	80	1831	1	7	1	2	4	3	bR	d8	3906
37	80	1831	1	7	1	2	4	4	bQ	e7	2469
37	80	1831	1	7	1	2	4	5	bR	f8	7078
37	80	1831	1	7	1	2	4	6	wK	g1	5281
37	80	1831	1	7	1	2	4	7	bK	g8	10813
38	55	1666	1	1	1	1	12	1	bK	g8	2797
38	55	1666	1	1	1	1	12	2	bR	f8	2469
38	55	1666	1	1	1	1	12	3	wK	e3	2969
38	55	1666	1	1	1	1	12	4	wQ	d3	2656
38	55	1666	1	1	1	1	12	5	wR	a1	3219
38	55	1666	1	1	1	1	12	6	wP	a2	1781
38	55	1666	1	1	1	1	12	7	bQ	e7	4672
38	55	1666	1	1	1	1	12	8	wP	e4	2844
38	55	1666	1	1	1	1	12	9	wP	e2	1812
38	55	1666	1	1	1	1	12	10	bR	a8	2906
38	55	1666	1	1	1	1	12	11	bP	a7	1953
38	55	1666	1	1	1	1	12	12	bP	b7	2485
38	55	1666	1	1	1	1	12	13	bP	g7	3219
38	55	1666	1	1	1	1	12	14	bP	h7	2546
38	55	1666	1	1	1	1	12	15	bP	f7	2594
38	55	1666	1	1	1	1	12	16	wP	h2	2735
38	55	1666	1	1	1	1	12	17	wP	g2	1734
38	55	1666	1	1	1	1	12	18	wR	d1	3062
38	55	1666	1	1	1	2	15	1	wP	e4	4188
38	55	1666	1	1	1	2	15	2	wK	e3	2218
38	55	1666	1	1	1	2	15	3	wP	h3	1641
38	55	1666	1	1	1	2	15	4	wP	g3	1703
38	55	1666	1	1	1	2	15	5	wB	g2	2000
38	55	1666	1	1	1	2	15	6	wQ	d3	2109
38	55	1666	1	1	1	2	15	7	wR	d1	2094
38	55	1666	1	1	1	2	15	8	bK	g8	2500
38	55	1666	1	1	1	2	15	9	bP	h7	1672
38	55	1666	1	1	1	2	15	10	bP	g7	1891
38	55	1666	1	1	1	2	15	11	bP	f7	2093
38	55	1666	1	1	1	2	15	12	bR	f8	2485
38	55	1666	1	1	1	2	15	13	bQ	d8	2297
38	55	1666	1	1	1	2	15	14	bP	a7	1687
38	55	1666	1	1	1	2	15	15	bR	a8	1766
38	55	1666	1	1	1	2	15	16	wP	a2	1765
38	55	1666	1	1	1	2	15	17	wR	a1	2610
38	55	1666	1	1	1	2	15	18	bP	d6	10234
38	55	1666	1	1	1	2	15	19	bP	b7	3641
38	55	1666	1	3	1	1	12	1	bK	g8	1891
38	55	1666	1	3	1	1	12	2	wK	g1	1344
38	55	1666	1	3	1	1	12	3	wR	e1	1968
38	55	1666	1	3	1	1	12	4	bR	e8	2141
38	55	1666	1	3	1	1	12	5	bB	f8	2344
38	55	1666	1	3	1	1	12	6	bR	a8	2828
38	55	1666	1	3	1	1	12	7	wR	a4	4312
38	55	1666	1	3	1	1	12	8	wQ	d1	3172
38	55	1666	1	3	1	1	12	9	wP	b2	2360
38	55	1666	1	3	1	1	12	10	bP	f7	2968
38	55	1666	1	3	1	1	12	11	bP	g7	1782
38	55	1666	1	3	1	1	12	12	bP	h7	1750
38	55	1666	1	3	1	1	12	13	bP	b6	1750
38	55	1666	1	3	1	1	12	14	bQ	d8	2328
38	55	1666	1	3	1	1	12	15	wP	f2	3375
38	55	1666	1	3	1	1	12	16	wP	g2	1672
38	55	1666	1	3	1	1	12	17	wP	h2	2156
38	55	1666	1	3	1	2	14	1	wP	h3	2406
38	55	1666	1	3	1	2	14	2	wP	f2	1359
38	55	1666	1	3	1	2	14	3	wP	g2	1485
38	55	1666	1	3	1	2	14	4	wK	g1	1609
38	55	1666	1	3	1	2	14	5	wQ	d1	1406
38	55	1666	1	3	1	2	14	6	wR	e1	1422
38	55	1666	1	3	1	2	14	7	wB	b1	1547
38	55	1666	1	3	1	2	14	8	wB	c1	1594
38	55	1666	1	3	1	2	14	9	wN	d3	1937
38	55	1666	1	3	1	2	14	10	wR	a4	2188
38	55	1666	1	3	1	2	14	11	wP	b2	3093
38	55	1666	1	3	1	2	14	12	bK	g8	3094
38	55	1666	1	3	1	2	14	13	bR	e8	2766
38	55	1666	1	3	1	2	14	14	bQ	d8	2250
38	55	1666	1	3	1	2	14	15	bR	a8	1734
38	55	1666	1	3	1	2	14	16	bP	f7	1938
38	55	1666	1	3	1	2	14	17	bP	g7	1703
38	55	1666	1	3	1	2	14	18	bP	h7	2140
38	55	1666	1	3	1	2	14	19	wP	c3	3204
38	55	1666	1	3	1	2	14	20	bP	e5	7140
38	55	1666	1	3	1	2	14	21	bP	b6	2000
38	55	1666	1	3	1	2	14	22	bN	c5	3516
38	55	1666	1	6	0	1	2	1	bP	h8	3437
38	55	1666	1	6	0	1	2	2	wR	g8	3172
38	55	1666	1	6	0	1	2	3	wP	d8	2719
38	55	1666	1	6	0	1	2	4	bP	g5	2781
38	55	1666	1	6	0	1	2	5	bP	f6	1734
38	55	1666	1	6	0	2	6	1	wP	h8	2687
38	55	1666	1	6	0	2	6	2	wP	h6	1813
38	55	1666	1	6	0	2	6	3	bR	h1	1953
38	55	1666	1	6	0	2	6	4	wR	g8	2031
38	55	1666	1	6	0	2	6	5	bP	g6	4625
38	55	1666	1	6	0	2	6	6	bP	f6	1984
38	55	1666	1	6	0	2	6	7	wK	d5	2704
38	55	1666	1	6	0	2	6	8	bP	a7	2796
38	55	1666	1	8	0	1	4	1	wB	a8	4687
38	55	1666	1	8	0	1	4	2	bP	a7	3500
38	55	1666	1	8	0	1	4	3	bK	b6	1875
38	55	1666	1	8	0	1	4	4	wK	b5	1563
38	55	1666	1	8	0	1	4	5	bB	f6	5016
38	55	1666	1	8	0	1	4	6	wP	h7	4296
38	55	1666	1	8	0	1	4	7	bP	f7	2000
38	55	1666	1	8	0	1	4	8	wP	d7	2032
38	55	1666	1	8	0	2	6	1	bP	a7	1844
38	55	1666	1	8	0	2	6	2	bP	c7	1453
38	55	1666	1	8	0	2	6	3	bK	b6	1984
38	55	1666	1	8	0	2	6	4	wK	b5	3141
38	55	1666	1	8	0	2	6	5	wB	a8	2578
38	55	1666	1	8	0	2	6	6	wB	d6	3375
38	55	1666	1	8	0	2	6	7	bB	f6	3094
38	55	1666	1	8	0	2	6	8	bP	e7	3453
38	55	1666	1	8	0	2	6	9	wP	f4	9172
39	30	1819	1	2	0	1	2	1	wP	g1	2797
39	30	1819	1	2	0	1	2	2	wK	e3	4843
39	30	1819	1	2	0	1	2	3	bR	e6	2360
39	30	1819	1	2	0	2	4	1	bR	f3	3984
39	30	1819	1	2	0	2	4	2	wK	e3	2578
39	30	1819	1	2	0	2	4	3	wP	f1	1813
39	30	1819	1	2	0	2	4	4	wQ	e5	2719
39	30	1819	1	2	0	2	4	5	bB	c1	9375
39	30	1819	1	2	0	2	4	6	bP	d3	3734
39	30	1819	1	3	1	1	6	1	wK	g1	1843
39	30	1819	1	3	1	1	6	2	wP	f2	1516
39	30	1819	1	3	1	1	6	3	wP	g2	1250
39	30	1819	1	3	1	1	6	4	wP	h3	1281
39	30	1819	1	3	1	1	6	5	wQ	d1	2391
39	30	1819	1	3	1	1	6	6	wR	e1	1437
39	30	1819	1	3	1	2	10	1	wK	g1	1531
39	30	1819	1	3	1	2	10	2	wP	f2	2375
39	30	1819	1	3	1	2	10	3	wP	g2	1375
39	30	1819	1	3	1	2	10	4	wP	h3	1079
39	30	1819	1	3	1	2	10	5	wQ	d1	1593
39	30	1819	1	3	1	2	10	6	wR	e1	1000
39	30	1819	1	3	1	2	10	7	wP	d5	3016
39	30	1819	1	3	1	2	10	8	wP	e4	1328
39	30	1819	1	3	1	2	10	9	wB	c1	2891
39	30	1819	1	3	1	2	10	10	wB	b1	1031
39	30	1819	1	3	1	2	10	11	wR	a2	1203
39	30	1819	1	3	1	2	10	12	wP	a4	3172
39	30	1819	1	5	1	1	4	1	wP	a2	1594
39	30	1819	1	5	1	1	4	2	wP	b2	1218
39	30	1819	1	5	1	1	4	3	wP	c2	1157
39	30	1819	1	5	1	1	4	4	wR	c1	1484
39	30	1819	1	5	1	1	4	5	wP	f3	6672
39	30	1819	1	5	1	1	4	6	wP	g2	1937
39	30	1819	1	5	1	1	4	7	wP	e4	3563
39	30	1819	1	5	1	1	4	8	wK	b1	8781
39	30	1819	1	5	1	2	11	1	wP	h2	3344
39	30	1819	1	5	1	2	11	2	wP	f3	3594
39	30	1819	1	5	1	2	11	3	wP	g4	1375
39	30	1819	1	5	1	2	11	4	wQ	h6	4437
39	30	1819	1	5	1	2	11	5	wP	a2	1313
39	30	1819	1	5	1	2	11	6	wP	b2	1000
39	30	1819	1	5	1	2	11	7	wP	c2	1078
39	30	1819	1	5	1	2	11	8	wN	b3	1094
39	30	1819	1	5	1	2	11	9	wK	c1	7500
39	30	1819	1	5	1	2	11	10	wR	d1	1312
39	30	1819	1	5	1	2	11	11	bP	f7	9609
39	30	1819	1	5	1	2	11	12	bP	g7	1813
39	30	1819	1	5	1	2	11	13	bP	h7	1500
39	30	1819	1	8	0	1	2	1	wN	h1	1891
39	30	1819	1	8	0	1	2	2	wQ	f1	1390
39	30	1819	1	8	0	2	4	1	wQ	f1	3390
39	30	1819	1	8	0	2	4	2	wN	h1	1938
39	30	1819	1	8	0	2	4	3	wP	h2	1984
39	30	1819	1	8	0	2	4	4	wP	h3	1531
39	30	1819	1	8	0	2	4	5	bP	b2	10469
39	30	1819	1	8	0	2	4	6	wP	a2	1094
40	18	1869	1	1	1	1	8	1	bB	a6	6859
40	18	1869	1	1	1	1	8	2	bP	b5	1219
40	18	1869	1	1	1	1	8	3	bP	d5	1031
40	18	1869	1	1	1	1	8	4	bR	c4	1031
40	18	1869	1	1	1	1	8	5	bK	g8	2188
40	18	1869	1	1	1	1	8	6	bP	f7	3437
40	18	1869	1	1	1	1	8	7	bP	g7	1313
40	18	1869	1	1	1	1	8	8	bP	h7	1265
40	18	1869	1	1	1	2	8	1	wQ	d3	1953
40	18	1869	1	1	1	2	8	2	wK	e3	1125
40	18	1869	1	1	1	2	8	3	wP	e4	1594
40	18	1869	1	1	1	2	8	4	bK	g8	1406
40	18	1869	1	1	1	2	8	5	bP	h7	1453
40	18	1869	1	1	1	2	8	6	bP	g7	1453
40	18	1869	1	1	1	2	8	7	bP	f7	1125
40	18	1869	1	1	1	2	8	8	bR	f8	2141
40	18	1869	1	1	1	2	8	9	bR	c4	9562
40	18	1869	1	1	1	2	8	10	bQ	c8	13485
40	18	1869	1	3	1	1	9	1	bR	a8	1969
40	18	1869	1	3	1	1	9	2	bB	b7	1266
40	18	1869	1	3	1	1	9	3	bR	e8	2109
40	18	1869	1	3	1	1	9	4	bB	f8	1422
40	18	1869	1	3	1	1	9	5	bK	g8	1344
40	18	1869	1	3	1	1	9	6	bP	f7	1672
40	18	1869	1	3	1	1	9	7	bP	g7	2078
40	18	1869	1	3	1	1	9	8	bP	h6	1687
40	18	1869	1	3	1	1	9	9	bQ	b6	4391
40	18	1869	1	3	1	2	13	1	bP	d6	1797
40	18	1869	1	3	1	2	13	2	bP	b5	1109
40	18	1869	1	3	1	2	13	3	bP	c4	1094
40	18	1869	1	3	1	2	13	4	bN	b4	1375
40	18	1869	1	3	1	2	13	5	bN	e5	1203
40	18	1869	1	3	1	2	13	6	bQ	b6	2313
40	18	1869	1	3	1	2	13	7	bR	a8	9937
40	18	1869	1	3	1	2	13	8	bR	e8	4469
40	18	1869	1	3	1	2	13	9	bB	f8	1469
40	18	1869	1	3	1	2	13	10	bK	g8	1937
40	18	1869	1	3	1	2	13	11	bP	f7	1266
40	18	1869	1	3	1	2	13	12	bP	g7	1297
40	18	1869	1	3	1	2	13	13	bP	h6	1718
40	18	1869	1	6	0	1	4	1	bP	c8	3890
40	18	1869	1	6	0	1	4	2	bN	e6	3782
40	18	1869	1	6	0	1	4	3	bP	f6	1422
40	18	1869	1	6	0	1	4	4	bP	c4	4890
40	18	1869	1	6	0	1	4	5	bR	e4	4953
40	18	1869	1	6	0	2	8	1	bP	c8	2718
40	18	1869	1	6	0	2	8	2	bN	e6	1469
40	18	1869	1	6	0	2	8	3	bP	f6	1297
40	18	1869	1	6	0	2	8	4	bP	g6	1500
40	18	1869	1	6	0	2	8	5	bP	c5	1594
40	18	1869	1	6	0	2	8	6	bR	e4	1453
40	18	1869	1	6	0	2	8	7	bR	a1	1172
40	18	1869	1	6	0	2	8	8	bK	a3	1875
40	18	1869	1	6	0	2	8	9	wP	b3	2703
40	18	1869	1	8	0	1	5	1	bP	a7	2656
40	18	1869	1	8	0	1	5	2	bP	c7	1281
40	18	1869	1	8	0	1	5	3	bK	b6	1922
40	18	1869	1	8	0	1	5	4	wB	a8	1656
40	18	1869	1	8	0	1	5	5	wB	d6	2532
40	18	1869	1	8	0	2	5	1	wB	a8	2313
40	18	1869	1	8	0	2	5	2	bP	a7	1250
40	18	1869	1	8	0	2	5	3	bP	c7	1094
40	18	1869	1	8	0	2	5	4	bK	b6	1671
40	18	1869	1	8	0	2	5	5	wB	d6	2250
40	18	1869	1	8	0	2	5	6	wP	b5	13563
41	22	1363	1	1	1	1	8	1	bP	a7	1359
41	22	1363	1	1	1	1	8	2	bP	b5	1172
41	22	1363	1	1	1	1	8	3	bB	a6	1750
41	22	1363	1	1	1	1	8	4	bR	c6	1891
41	22	1363	1	1	1	1	8	5	bR	f8	1640
41	22	1363	1	1	1	1	8	6	bK	g8	1172
41	22	1363	1	1	1	1	8	7	bP	f7	1485
41	22	1363	1	1	1	1	8	8	bP	g7	1250
41	22	1363	1	1	1	1	8	9	bP	h7	1218
41	22	1363	1	1	1	1	8	10	bQ	e8	3407
41	22	1363	1	1	1	2	10	1	wP	a2	1344
41	22	1363	1	1	1	2	10	2	wP	b2	891
41	22	1363	1	1	1	2	10	3	wR	a1	921
41	22	1363	1	1	1	2	10	4	wR	d1	1157
41	22	1363	1	1	1	2	10	5	bK	g8	1640
41	22	1363	1	1	1	2	10	6	bR	f8	2047
41	22	1363	1	1	1	2	10	7	bP	f7	1297
41	22	1363	1	1	1	2	10	8	bP	h7	2516
41	22	1363	1	1	1	2	10	9	bP	g7	1468
41	22	1363	1	1	1	2	10	10	wQ	d3	5063
41	22	1363	1	4	0	1	4	1	wP	a1	1219
41	22	1363	1	4	0	1	4	2	wR	c1	875
41	22	1363	1	4	0	1	4	3	wP	e1	1031
41	22	1363	1	4	0	1	4	4	bR	a2	1484
41	22	1363	1	4	0	1	4	5	bP	a5	5938
41	22	1363	1	4	0	2	3	1	bB	f1	2578
41	22	1363	1	4	0	2	3	2	wR	g2	2782
41	22	1363	1	4	0	2	3	3	bN	f3	4453
41	22	1363	1	4	0	2	3	4	wK	h2	3140
41	22	1363	1	4	0	2	3	5	bP	h3	2047
41	22	1363	1	6	0	1	3	1	bK	a3	3188
41	22	1363	1	6	0	1	3	2	bQ	a1	3000
41	22	1363	1	6	0	1	3	3	bR	h1	9140
41	22	1363	1	6	0	2	3	1	wQ	d3	1953
41	22	1363	1	6	0	2	3	2	bN	e6	1578
41	22	1363	1	6	0	2	3	3	bQ	a1	4016
41	22	1363	1	6	0	2	3	4	bP	f7	11578
41	22	1363	1	6	0	2	3	5	bP	g7	1203
41	22	1363	1	6	0	2	3	6	bP	h7	1265
41	22	1363	1	6	0	2	3	7	wP	e7	9813
41	22	1363	1	6	0	2	3	8	wK	f5	14391
41	22	1363	1	7	1	1	3	1	bP	b7	1297
41	22	1363	1	7	1	1	3	2	bP	a5	1406
41	22	1363	1	7	1	1	3	3	bN	c7	1391
41	22	1363	1	7	1	1	3	4	bN	b5	1234
41	22	1363	1	7	1	1	3	5	bK	h8	4703
41	22	1363	1	7	1	1	3	6	bQ	f8	4704
41	22	1363	1	7	1	1	3	7	bP	f7	2125
41	22	1363	1	7	1	1	3	8	bP	h7	1234
41	22	1363	1	7	1	2	7	1	bP	b7	1313
41	22	1363	1	7	1	2	7	2	bP	c6	1343
41	22	1363	1	7	1	2	7	3	bP	a5	2875
41	22	1363	1	7	1	2	7	4	bN	d6	5188
41	22	1363	1	7	1	2	7	5	bN	b6	2328
41	22	1363	1	7	1	2	7	6	bN	d7	1734
41	22	1363	1	7	1	2	7	7	bK	h8	4750
41	22	1363	1	7	1	2	7	8	bQ	f8	1438
41	22	1363	1	7	1	2	7	9	bB	b4	5578
42	55	1809	1	2	0	1	5	1	bQ	f7	4656
42	55	1809	1	2	0	1	5	2	wP	b7	1953
42	55	1809	1	2	0	1	5	3	wB	d7	1938
42	55	1809	1	2	0	1	5	4	wP	h7	2984
42	55	1809	1	2	0	1	5	5	wR	f8	2688
42	55	1809	1	2	0	2	7	1	bQ	f7	2563
42	55	1809	1	2	0	2	7	2	bK	g5	1422
42	55	1809	1	2	0	2	7	3	wQ	e5	2875
42	55	1809	1	2	0	2	7	4	wP	b7	5875
42	55	1809	1	2	0	2	7	5	wB	d7	2250
42	55	1809	1	2	0	2	7	6	wR	f8	6562
42	55	1809	1	2	0	2	7	7	wP	h7	3219
42	55	1809	1	4	0	1	1	1	bP	a7	2391
42	55	1809	1	4	0	1	1	2	wP	b7	2062
42	55	1809	1	4	0	2	3	1	bP	a7	1812
42	55	1809	1	4	0	2	3	2	wP	b7	1688
42	55	1809	1	4	0	2	3	3	wK	d8	1937
42	55	1809	1	4	0	2	3	4	wN	e7	1766
42	55	1809	1	4	0	2	3	5	bP	c8	9094
42	55	1809	1	5	1	1	8	1	wP	a2	2734
42	55	1809	1	5	1	1	8	2	wP	b2	1578
42	55	1809	1	5	1	1	8	3	wP	c2	1407
42	55	1809	1	5	1	1	8	4	wK	c1	2859
42	55	1809	1	5	1	1	8	5	wR	d1	1391
42	55	1809	1	5	1	1	8	6	bP	f7	2906
42	55	1809	1	5	1	1	8	7	bP	h7	2547
42	55	1809	1	5	1	1	8	8	bK	g8	2406
42	55	1809	1	5	1	1	8	9	wQ	h6	2375
42	55	1809	1	5	1	2	11	1	wN	b3	2172
42	55	1809	1	5	1	2	11	2	bQ	d8	2610
42	55	1809	1	5	1	2	11	3	bR	f7	2718
42	55	1809	1	5	1	2	11	4	bP	h7	2157
42	55	1809	1	5	1	2	11	5	bK	g8	2656
42	55	1809	1	5	1	2	11	6	wQ	h6	2703
42	55	1809	1	5	1	2	11	7	wP	a2	2484
42	55	1809	1	5	1	2	11	8	wP	b2	1282
42	55	1809	1	5	1	2	11	9	wP	c2	1093
42	55	1809	1	5	1	2	11	10	wK	c1	2938
42	55	1809	1	5	1	2	11	11	wR	d1	1312
42	55	1809	1	7	1	1	3	1	bR	d8	2953
42	55	1809	1	7	1	1	3	2	bR	f8	1906
42	55	1809	1	7	1	1	3	3	bK	h8	2219
42	55	1809	1	7	1	2	3	1	bR	d8	1766
42	55	1809	1	7	1	2	3	2	bR	f8	1672
42	55	1809	1	7	1	2	3	3	bK	h8	1640
42	55	1809	1	7	1	2	3	4	bP	a7	2672
42	55	1809	1	7	1	2	3	5	bN	c7	1969
42	55	1809	1	7	1	2	3	6	bQ	d7	2562
42	55	1809	1	7	1	2	3	7	bB	f7	9907
43	55		0	2	0	1	0	1	wP	a7	3110
43	55		0	2	0	1	0	2	bB	c7	3046
43	55		0	2	0	1	0	3	wQ	e7	2719
43	55		0	2	0	1	0	4	bQ	g7	6797
43	55		0	2	0	2	2	1	wP	b7	2984
43	55		0	2	0	2	2	2	bB	d7	2828
43	55		0	2	0	2	2	3	bQ	f7	4703
43	55		0	2	0	2	2	4	bP	h7	2703
43	55		0	3	1	1	3	1	bR	a8	2312
43	55		0	3	1	1	3	2	bR	e8	2735
43	55		0	3	1	1	3	3	bB	f8	2328
43	55		0	3	1	2	3	1	bR	a8	2734
43	55		0	3	1	2	3	2	bR	e8	4485
43	55		0	3	1	2	3	3	bK	f8	3125
43	55		0	3	1	2	3	4	bB	g8	2281
43	55		0	3	1	2	3	5	bB	b7	3438
43	55		0	5	1	1	3	1	wP	a2	3188
43	55		0	5	1	1	3	2	wP	b2	1953
43	55		0	5	1	1	3	3	wP	c2	1875
43	55		0	5	1	2	3	1	wP	a2	2844
43	55		0	5	1	2	3	2	wP	b2	1547
43	55		0	5	1	2	3	3	wP	c2	1656
43	55		0	5	1	2	3	4	wK	d2	2844
43	55		0	5	1	2	3	5	wR	b3	3328
43	55		0	5	1	2	3	6	wN	c3	1750
43	55		0	8	0	1	1	1	bP	a1	1625
43	55		0	8	0	1	1	2	bP	a2	1547
43	55		0	8	0	1	1	3	bP	a8	1562
43	55		0	8	0	1	1	4	wB	b1	2953
43	55		0	8	0	1	1	5	bN	c7	2094
43	55		0	8	0	1	1	6	bP	b7	2766
43	55		0	8	0	1	1	7	bR	d7	4671
43	55		0	8	0	2	3	1	bP	a1	2016
43	55		0	8	0	2	3	2	bP	a2	1000
43	55		0	8	0	2	3	3	bP	a7	1859
43	55		0	8	0	2	3	4	wB	a8	2922
43	55		0	8	0	2	3	5	bN	c7	2406
44	26		0	1	1	1	5	1	bP	h7	2063
44	26		0	1	1	1	5	2	bP	g7	1281
44	26		0	1	1	1	5	3	bP	f7	1234
44	26		0	1	1	1	5	4	wP	h3	2031
44	26		0	1	1	1	5	5	wP	g3	1047
44	26		0	1	1	2	6	1	bP	h7	2156
44	26		0	1	1	2	6	2	bP	g7	1156
44	26		0	1	1	2	6	3	bP	f7	1078
44	26		0	1	1	2	6	4	bP	a7	969
44	26		0	1	1	2	6	5	wP	h3	1938
44	26		0	1	1	2	6	6	wP	g3	1172
44	26		0	1	1	2	6	7	wP	a3	2687
44	26		0	4	0	1	4	1	bP	a7	3187
44	26		0	4	0	1	4	2	bP	a5	907
44	26		0	4	0	1	4	3	wP	a1	1046
44	26		0	4	0	1	4	4	bR	a3	5469
44	26		0	4	0	2	4	1	bN	b7	9109
44	26		0	4	0	2	4	2	bB	b2	4438
44	26		0	4	0	2	4	3	bP	a7	3750
44	26		0	4	0	2	4	4	bP	a4	1109
44	26		0	4	0	2	4	5	bP	a5	4156
44	26		0	4	0	2	4	6	bR	a3	5766
44	26		0	4	0	2	4	7	wP	a2	1078
44	26		0	4	0	2	4	8	wP	a1	2797
44	26		0	6	0	1	4	1	wP	h6	3078
44	26		0	6	0	1	4	2	wP	g6	1625
44	26		0	6	0	1	4	3	bP	f6	3156
44	26		0	6	0	1	4	4	bN	e6	1328
44	26		0	6	0	1	4	5	wP	b6	3656
44	26		0	6	0	1	4	6	wP	a6	1578
44	26		0	6	0	2	6	1	wP	h6	3735
44	26		0	6	0	2	6	2	bP	g6	1218
44	26		0	6	0	2	6	3	bP	f6	1047
44	26		0	6	0	2	6	4	bN	e6	953
44	26		0	6	0	2	6	5	wP	b6	3969
44	26		0	6	0	2	6	6	wP	a6	1219
44	26		0	6	0	2	6	7	wP	h8	9656
44	26		0	7	1	1	4	1	bP	b7	2640
44	26		0	7	1	1	4	2	bP	c6	1281
44	26		0	7	1	1	4	3	bP	a5	4969
44	26		0	7	1	1	4	4	bN	b6	2594
44	26		0	7	1	2	5	1	bP	b7	1641
44	26		0	7	1	2	5	2	bP	c6	1109
44	26		0	7	1	2	5	3	bP	a5	1172
44	26		0	7	1	2	5	4	bN	b6	1078
44	26		0	7	1	2	5	5	bN	d7	2469
44	26		0	7	1	2	5	6	wN	a4	1891
45	52		0	1	1	1	3	1	bP	h7	3875
45	52		0	1	1	1	3	2	bP	g7	2015
45	52		0	1	1	1	3	3	bP	f7	1438
45	52		0	1	1	1	3	4	bK	h8	4469
45	52		0	1	1	1	3	5	bQ	c8	4859
45	52		0	1	1	2	5	1	bP	h7	1750
45	52		0	1	1	2	5	2	bP	g7	1547
45	52		0	1	1	2	5	3	bP	f7	1578
45	52		0	1	1	2	5	4	bR	f8	3563
45	52		0	1	1	2	5	5	bK	g8	2781
45	52		0	1	1	2	5	6	bQ	c8	3469
45	52		0	3	1	1	2	1	bP	d6	4422
45	52		0	3	1	1	2	2	bP	g7	1922
45	52		0	3	1	1	2	3	bP	h7	1969
45	52		0	3	1	2	4	1	bP	f7	2359
45	52		0	3	1	2	4	2	bP	g7	1563
45	52		0	3	1	2	4	3	bP	h6	1953
45	52		0	3	1	2	4	4	bP	d6	3406
45	52		0	6	0	1	2	1	bP	e1	2437
45	52		0	6	0	1	2	2	bB	f1	2469
45	52		0	6	0	1	2	3	wK	h1	2500
45	52		0	6	0	2	0	1	bP	a3	2672
45	52		0	8	0	1	1	1	bP	a3	1719
45	52		0	8	0	1	1	2	wP	a2	1594
45	52		0	8	0	1	1	3	wN	b2	3062
45	52		0	8	0	2	0	1	wQ	c6	4063
45	52		0	8	0	2	0	2	wR	e6	3484
45	52		0	8	0	2	0	3	wP	a6	3094
46	29		0	2	0	1	2	1	bP	e6	3094
46	29		0	2	0	1	2	2	bP	g6	1578
46	29		0	2	0	1	2	3	wP	f8	2578
46	29		0	2	0	1	2	4	wP	h7	3547
46	29		0	2	0	2	2	1	wB	c7	3094
46	29		0	2	0	2	2	2	wP	h7	17703
46	29		0	2	0	2	2	3	bP	d6	3141
46	29		0	2	0	2	2	4	bP	f6	1515
46	29		0	4	0	1	4	1	wP	a1	3016
46	29		0	4	0	1	4	2	bB	f1	2921
46	29		0	4	0	1	4	3	bQ	g1	1391
46	29		0	4	0	1	4	4	wR	c1	2406
46	29		0	4	0	2	5	1	wP	a1	2297
46	29		0	4	0	2	5	2	bB	f1	3141
46	29		0	4	0	2	5	3	bQ	g1	1641
46	29		0	4	0	2	5	4	wP	e1	1515
46	29		0	4	0	2	5	5	wR	c1	1578
46	29		0	5	1	1	5	1	wP	a2	2406
46	29		0	5	1	1	5	2	wP	b2	1078
46	29		0	5	1	1	5	3	wP	c2	1063
46	29		0	5	1	1	5	4	wP	h2	1734
46	29		0	5	1	1	5	5	wR	d1	4641
46	29		0	5	1	1	5	6	wK	e1	1187
46	29		0	5	1	2	6	1	wP	a2	3359
46	29		0	5	1	2	6	2	wP	b2	1094
46	29		0	5	1	2	6	3	wP	c2	1109
46	29		0	5	1	2	6	4	wP	h2	2625
46	29		0	5	1	2	6	5	wN	b3	2094
46	29		0	5	1	2	6	6	wR	d1	2500
46	29		0	5	1	2	6	7	wK	e1	1984
46	29		0	5	1	2	6	8	wR	f3	2485
46	29		0	5	1	2	6	9	wK	g3	1578
46	29		0	7	1	1	1	1	wR	a1	2797
46	29		0	7	1	1	1	2	wR	b1	1578
46	29		0	7	1	1	1	3	wK	d1	2094
46	29		0	7	1	2	1	1	wR	a1	2219
46	29		0	7	1	2	1	2	wK	f1	3140
46	29		0	7	1	2	1	3	wB	f2	2938
47	52		0	2	0	1	2	1	bQ	f7	2438
47	52		0	2	0	1	2	2	wP	f8	4359
47	52		0	2	0	1	2	3	wP	b7	3063
47	52		0	2	0	2	2	1	bQ	f7	2719
47	52		0	2	0	2	2	2	wR	f8	3719
47	52		0	2	0	2	2	3	wR	c7	4781
47	52		0	3	1	1	2	1	bK	g8	3047
47	52		0	3	1	1	2	2	bB	f8	3531
47	52		0	3	1	1	2	3	bP	b8	4750
47	52		0	3	1	2	2	1	bR	a8	2328
47	52		0	3	1	2	2	2	bR	d8	5719
47	52		0	3	1	2	2	3	bB	f8	5797
47	52		0	3	1	2	2	4	bK	h8	2000
47	52		0	5	1	1	1	1	bK	g8	5328
47	52		0	5	1	1	1	2	bQ	c8	4828
47	52		0	5	1	2	2	1	bQ	d8	1844
47	52		0	5	1	2	2	2	bB	g8	4156
47	52		0	5	1	2	2	3	bP	a7	2954
47	52		0	8	0	1	2	1	wB	b8	3265
47	52		0	8	0	1	2	2	bP	a7	2375
47	52		0	8	0	1	2	3	bP	c7	2063
47	52		0	8	0	2	4	1	wB	a8	2328
47	52		0	8	0	2	4	2	bP	a7	2094
47	52		0	8	0	2	4	3	bP	c7	1719
47	52		0	8	0	2	4	4	wP	h7	2797
47	52		0	8	0	2	4	5	wP	f7	6343
48	20	1240	1	1	1	1	6	1	bP	a7	1750
48	20	1240	1	1	1	1	6	2	bB	a6	1672
48	20	1240	1	1	1	1	6	3	bQ	e8	1421
48	20	1240	1	1	1	1	6	4	bP	f7	1641
48	20	1240	1	1	1	1	6	5	bP	g7	1406
48	20	1240	1	1	1	1	6	6	bP	h7	1391
48	20	1240	1	1	1	1	6	7	bK	g8	1656
48	20	1240	1	1	1	2	7	1	bP	d5	1688
48	20	1240	1	1	1	2	7	2	wP	e5	1391
48	20	1240	1	1	1	2	7	3	bP	f7	1218
48	20	1240	1	1	1	2	7	4	bP	g7	1110
48	20	1240	1	1	1	2	7	5	bP	h7	1437
48	20	1240	1	1	1	2	7	6	bK	g8	1328
48	20	1240	1	1	1	2	7	7	bQ	d8	1969
48	20	1240	1	2	0	1	0	1	0	0	0
48	20	1240	1	2	0	2	2	1	0	0	0
48	20	1240	1	3	1	1	6	1	bR	a8	1578
48	20	1240	1	3	1	1	6	2	bB	b6	1438
48	20	1240	1	3	1	1	6	3	bQ	b5	1734
48	20	1240	1	3	1	1	6	4	bN	b4	2156
48	20	1240	1	3	1	1	6	5	wR	a3	1094
48	20	1240	1	3	1	1	6	6	wP	b2	922
48	20	1240	1	3	1	1	6	7	wB	b1	1141
48	20	1240	1	3	1	1	6	8	wB	c1	968
48	20	1240	1	3	1	2	9	1	bR	a8	1719
48	20	1240	1	3	1	2	9	2	bB	b7	1437
48	20	1240	1	3	1	2	9	3	bQ	b6	1313
48	20	1240	1	3	1	2	9	4	bP	b5	1890
48	20	1240	1	3	1	2	9	5	bN	b4	1625
48	20	1240	1	3	1	2	9	6	wR	a3	1266
48	20	1240	1	3	1	2	9	7	wP	b2	1656
48	20	1240	1	3	1	2	9	8	wB	b1	1188
48	20	1240	1	3	1	2	9	9	wB	c1	937
48	20	1240	1	4	0	1	5	1	0	0	0
48	20	1240	1	4	0	2	7	1	0	0	0
49	59	1888	1	1	1	1	5	1	bK	g8	4656
49	59	1888	1	1	1	1	5	2	bR	f8	2719
49	59	1888	1	1	1	1	5	3	bP	f7	2031
49	59	1888	1	1	1	1	5	4	bP	g7	1781
49	59	1888	1	1	1	1	5	5	bP	h7	1875
49	59	1888	1	1	1	2	9	1	bB	a6	3672
49	59	1888	1	1	1	2	9	2	bP	b5	1484
49	59	1888	1	1	1	2	9	3	bR	c4	1938
49	59	1888	1	1	1	2	9	4	bP	a7	1281
49	59	1888	1	1	1	2	9	5	bK	g8	2844
49	59	1888	1	1	1	2	9	6	bP	f7	4515
49	59	1888	1	1	1	2	9	7	bP	g7	1953
49	59	1888	1	1	1	2	9	8	bP	h7	1719
49	59	1888	1	1	1	2	9	9	bR	f8	4625
49	59	1888	1	2	0	1	0	1	0	0	0
49	59	1888	1	2	0	2	2	1	0	0	0
49	59	1888	1	3	1	1	4	1	bP	f7	2141
49	59	1888	1	3	1	1	4	2	bP	g7	1797
49	59	1888	1	3	1	1	4	3	bP	h6	1609
49	59	1888	1	3	1	1	4	4	bK	g8	3938
49	59	1888	1	3	1	1	4	5	bR	f8	5687
49	59	1888	1	3	1	2	6	1	bR	a8	4484
49	59	1888	1	3	1	2	6	2	bR	f8	2000
49	59	1888	1	3	1	2	6	3	bK	g8	1875
49	59	1888	1	3	1	2	6	4	bB	b7	2250
49	59	1888	1	3	1	2	6	5	bP	f7	2532
49	59	1888	1	3	1	2	6	6	bP	g7	1656
[truncated: 357 more rows]
